# Supplementary material for: Concurrent DNA hypomethylation and epigenomic reprogramming driven by androgen receptor binding in bladder cancer oncogenesis
Source: Clin Transl Med. 2024 Dec 27;15(1):e70153. doi: 10.1002/ctm2.70153 (PMC11681005; doi:10.1002/ctm2.70153)
Supplement: Supplementary file 2 — Supporting Information [file CTM2-15-e70153-s001.xlsx]

## Sheet: Sheet 1
Supplementary Dataset S1. CUT Tag peaks in RT4 and 5637 cells.
V1	V2	V3	V4	V5
chr1	633942	633943	5637-AR-ab.macs2_nomodel_shift75_peak_1	4.25036
chr1	778561	778562	5637-AR-ab.macs2_nomodel_shift75_peak_2	2.53733
chr1	1006685	1006686	5637-AR-ab.macs2_nomodel_shift75_peak_3	2.87301
chr1	1074058	1074059	5637-AR-ab.macs2_nomodel_shift75_peak_4	5.49611
chr1	1079673	1079674	5637-AR-ab.macs2_nomodel_shift75_peak_5	1.55468
chr1	1421209	1421210	5637-AR-ab.macs2_nomodel_shift75_peak_6	3.82223
chr1	1636765	1636766	5637-AR-ab.macs2_nomodel_shift75_peak_7	3.39985
chr1	1696957	1696958	5637-AR-ab.macs2_nomodel_shift75_peak_8	3.33584
chr1	2096761	2096762	5637-AR-ab.macs2_nomodel_shift75_peak_9	6.12353
chr1	2231631	2231632	5637-AR-ab.macs2_nomodel_shift75_peak_10	2.09239
chr1	3473617	3473618	5637-AR-ab.macs2_nomodel_shift75_peak_11	2.37767
chr1	3516529	3516530	5637-AR-ab.macs2_nomodel_shift75_peak_12	3.56845
chr1	3632068	3632069	5637-AR-ab.macs2_nomodel_shift75_peak_13	4.23428
chr1	6234762	6234763	5637-AR-ab.macs2_nomodel_shift75_peak_14	4.70656
chr1	6294432	6294433	5637-AR-ab.macs2_nomodel_shift75_peak_15	4.06938
chr1	7117896	7117897	5637-AR-ab.macs2_nomodel_shift75_peak_16	6.5665
chr1	7266087	7266088	5637-AR-ab.macs2_nomodel_shift75_peak_17	3.71506
chr1	8005076	8005077	5637-AR-ab.macs2_nomodel_shift75_peak_18	7.52751
chr1	8027160	8027161	5637-AR-ab.macs2_nomodel_shift75_peak_19	6.59804
chr1	8048475	8048476	5637-AR-ab.macs2_nomodel_shift75_peak_20	3.84442
chr1	8121312	8121313	5637-AR-ab.macs2_nomodel_shift75_peak_21	4.86291
chr1	8198126	8198127	5637-AR-ab.macs2_nomodel_shift75_peak_22	4.48422
chr1	8525875	8525876	5637-AR-ab.macs2_nomodel_shift75_peak_23	3.51387
chr1	8911476	8911477	5637-AR-ab.macs2_nomodel_shift75_peak_24	7.97471
chr1	9075115	9075116	5637-AR-ab.macs2_nomodel_shift75_peak_25	2.70669
chr1	9275595	9275596	5637-AR-ab.macs2_nomodel_shift75_peak_26	2.73198
chr1	9413523	9413524	5637-AR-ab.macs2_nomodel_shift75_peak_27	4.65144
chr1	9825366	9825367	5637-AR-ab.macs2_nomodel_shift75_peak_28	4.60583
chr1	9825933	9825934	5637-AR-ab.macs2_nomodel_shift75_peak_29	2.22923
chr1	9836483	9836484	5637-AR-ab.macs2_nomodel_shift75_peak_30	5.16432
chr1	9882186	9882187	5637-AR-ab.macs2_nomodel_shift75_peak_31	4.48422
chr1	9910812	9910813	5637-AR-ab.macs2_nomodel_shift75_peak_32	4.72401
chr1	10496440	10496441	5637-AR-ab.macs2_nomodel_shift75_peak_33	3.11912
chr1	10804319	10804320	5637-AR-ab.macs2_nomodel_shift75_peak_34	3.62122
chr1	11652901	11652902	5637-AR-ab.macs2_nomodel_shift75_peak_35	1.96599
chr1	12454346	12454347	5637-AR-ab.macs2_nomodel_shift75_peak_36	5.36406
chr1	12478635	12478636	5637-AR-ab.macs2_nomodel_shift75_peak_37	3.24743
chr1	12485207	12485208	5637-AR-ab.macs2_nomodel_shift75_peak_38	2.03709
chr1	15200443	15200444	5637-AR-ab.macs2_nomodel_shift75_peak_39	3.92637
chr1	15400542	15400543	5637-AR-ab.macs2_nomodel_shift75_peak_40	3.35471
chr1	15401147	15401148	5637-AR-ab.macs2_nomodel_shift75_peak_41	4.0351
chr1	15800482	15800483	5637-AR-ab.macs2_nomodel_shift75_peak_42	5.7565
chr1	16143909	16143910	5637-AR-ab.macs2_nomodel_shift75_peak_43	3.96301
chr1	16352957	16352958	5637-AR-ab.macs2_nomodel_shift75_peak_44	3.87267
chr1	16513943	16513944	5637-AR-ab.macs2_nomodel_shift75_peak_45	6.82968
chr1	16560057	16560058	5637-AR-ab.macs2_nomodel_shift75_peak_46	7.58567
chr1	16613750	16613751	5637-AR-ab.macs2_nomodel_shift75_peak_47	7.61834
chr1	16644241	16644242	5637-AR-ab.macs2_nomodel_shift75_peak_48	4.83816
chr1	16896235	16896236	5637-AR-ab.macs2_nomodel_shift75_peak_49	3.41189
chr1	16925932	16925933	5637-AR-ab.macs2_nomodel_shift75_peak_50	4.18539
chr1	17047573	17047574	5637-AR-ab.macs2_nomodel_shift75_peak_51	1.55495
chr1	17054213	17054214	5637-AR-ab.macs2_nomodel_shift75_peak_52	2.31796
chr1	17128285	17128286	5637-AR-ab.macs2_nomodel_shift75_peak_53	1.91395
chr1	17201980	17201981	5637-AR-ab.macs2_nomodel_shift75_peak_54	2.40921
chr1	17207997	17207998	5637-AR-ab.macs2_nomodel_shift75_peak_55	2.12281
chr1	17233718	17233719	5637-AR-ab.macs2_nomodel_shift75_peak_56	5.0297
chr1	17287257	17287258	5637-AR-ab.macs2_nomodel_shift75_peak_57	8.13719
chr1	17298120	17298121	5637-AR-ab.macs2_nomodel_shift75_peak_58	2.89622
chr1	17460636	17460637	5637-AR-ab.macs2_nomodel_shift75_peak_59	5.28753
chr1	19011024	19011025	5637-AR-ab.macs2_nomodel_shift75_peak_60	4.9833
chr1	19550254	19550255	5637-AR-ab.macs2_nomodel_shift75_peak_61	3.39418
chr1	19596577	19596578	5637-AR-ab.macs2_nomodel_shift75_peak_62	3.73742
chr1	19640455	19640456	5637-AR-ab.macs2_nomodel_shift75_peak_63	3.62122
chr1	19646441	19646442	5637-AR-ab.macs2_nomodel_shift75_peak_64	1.98413
chr1	20211438	20211439	5637-AR-ab.macs2_nomodel_shift75_peak_65	9.15319
chr1	20279344	20279345	5637-AR-ab.macs2_nomodel_shift75_peak_66	5.86863
chr1	20280115	20280116	5637-AR-ab.macs2_nomodel_shift75_peak_67	3.84442
chr1	20494654	20494655	5637-AR-ab.macs2_nomodel_shift75_peak_68	3.40334
chr1	20733442	20733443	5637-AR-ab.macs2_nomodel_shift75_peak_69	3.18529
chr1	20896809	20896810	5637-AR-ab.macs2_nomodel_shift75_peak_70	7.39459
chr1	21324570	21324571	5637-AR-ab.macs2_nomodel_shift75_peak_71	4.06938
chr1	21334647	21334648	5637-AR-ab.macs2_nomodel_shift75_peak_72	4.62115
chr1	21355975	21355976	5637-AR-ab.macs2_nomodel_shift75_peak_73	2.15709
chr1	21492364	21492365	5637-AR-ab.macs2_nomodel_shift75_peak_74	3.16731
chr1	21574536	21574537	5637-AR-ab.macs2_nomodel_shift75_peak_75	3.05845
chr1	21638966	21638967	5637-AR-ab.macs2_nomodel_shift75_peak_76	5.61644
chr1	21765236	21765237	5637-AR-ab.macs2_nomodel_shift75_peak_77	1.83325
chr1	21788238	21788239	5637-AR-ab.macs2_nomodel_shift75_peak_78	2.53673
chr1	21956939	21956940	5637-AR-ab.macs2_nomodel_shift75_peak_79	3.01149
chr1	22070165	22070166	5637-AR-ab.macs2_nomodel_shift75_peak_80	4.79585
chr1	22413332	22413333	5637-AR-ab.macs2_nomodel_shift75_peak_81	4.86653
chr1	22751085	22751086	5637-AR-ab.macs2_nomodel_shift75_peak_82	3.8052
chr1	22862104	22862105	5637-AR-ab.macs2_nomodel_shift75_peak_83	3.11912
chr1	23089060	23089061	5637-AR-ab.macs2_nomodel_shift75_peak_84	2.47725
chr1	23188814	23188815	5637-AR-ab.macs2_nomodel_shift75_peak_85	5.83995
chr1	23377364	23377365	5637-AR-ab.macs2_nomodel_shift75_peak_86	8.25819
chr1	23403704	23403705	5637-AR-ab.macs2_nomodel_shift75_peak_87	6.94622
chr1	23451850	23451851	5637-AR-ab.macs2_nomodel_shift75_peak_88	3.70869
chr1	23556485	23556486	5637-AR-ab.macs2_nomodel_shift75_peak_89	4.35063
chr1	23592958	23592959	5637-AR-ab.macs2_nomodel_shift75_peak_90	5.96182
chr1	23865576	23865577	5637-AR-ab.macs2_nomodel_shift75_peak_91	2.53732
chr1	24364762	24364763	5637-AR-ab.macs2_nomodel_shift75_peak_92	3.07268
chr1	24683862	24683863	5637-AR-ab.macs2_nomodel_shift75_peak_93	3.37592
chr1	24745043	24745044	5637-AR-ab.macs2_nomodel_shift75_peak_94	1.60353
chr1	25140539	25140540	5637-AR-ab.macs2_nomodel_shift75_peak_95	3.93585
chr1	25167617	25167618	5637-AR-ab.macs2_nomodel_shift75_peak_96	2.09724
chr1	26097621	26097622	5637-AR-ab.macs2_nomodel_shift75_peak_97	4.34842
chr1	26233791	26233792	5637-AR-ab.macs2_nomodel_shift75_peak_98	3.07268
chr1	26787253	26787254	5637-AR-ab.macs2_nomodel_shift75_peak_99	2.26117
chr1	26922018	26922019	5637-AR-ab.macs2_nomodel_shift75_peak_100	2.75942
chr1	26960642	26960643	5637-AR-ab.macs2_nomodel_shift75_peak_101	4.65144
chr1	27161699	27161700	5637-AR-ab.macs2_nomodel_shift75_peak_102	4.32356
chr1	27490470	27490471	5637-AR-ab.macs2_nomodel_shift75_peak_103	10.0313
chr1	27522534	27522535	5637-AR-ab.macs2_nomodel_shift75_peak_104	2.68194
chr1	27542811	27542812	5637-AR-ab.macs2_nomodel_shift75_peak_105	11.0692
chr1	27557676	27557677	5637-AR-ab.macs2_nomodel_shift75_peak_106	5.24707
chr1	27569390	27569391	5637-AR-ab.macs2_nomodel_shift75_peak_107	4.17677
chr1	27858395	27858396	5637-AR-ab.macs2_nomodel_shift75_peak_108	3.43041
chr1	28438010	28438011	5637-AR-ab.macs2_nomodel_shift75_peak_109	3.05887
chr1	28648986	28648987	5637-AR-ab.macs2_nomodel_shift75_peak_110	3.22738
chr1	29249347	29249348	5637-AR-ab.macs2_nomodel_shift75_peak_111	2.46095
chr1	29550362	29550363	5637-AR-ab.macs2_nomodel_shift75_peak_112	2.53673
chr1	29709689	29709690	5637-AR-ab.macs2_nomodel_shift75_peak_113	7.76305
chr1	30756550	30756551	5637-AR-ab.macs2_nomodel_shift75_peak_114	2.81129
chr1	30824324	30824325	5637-AR-ab.macs2_nomodel_shift75_peak_115	6.45211
chr1	31102708	31102709	5637-AR-ab.macs2_nomodel_shift75_peak_116	2.10527
chr1	31396994	31396995	5637-AR-ab.macs2_nomodel_shift75_peak_117	3.51387
chr1	31689810	31689811	5637-AR-ab.macs2_nomodel_shift75_peak_118	2.26117
chr1	31715443	31715444	5637-AR-ab.macs2_nomodel_shift75_peak_119	3.92637
chr1	31898042	31898043	5637-AR-ab.macs2_nomodel_shift75_peak_120	2.61955
chr1	32394778	32394779	5637-AR-ab.macs2_nomodel_shift75_peak_121	4.23428
chr1	32650758	32650759	5637-AR-ab.macs2_nomodel_shift75_peak_122	5.6881
chr1	32992383	32992384	5637-AR-ab.macs2_nomodel_shift75_peak_123	4.86596
chr1	33036234	33036235	5637-AR-ab.macs2_nomodel_shift75_peak_124	2.3661
chr1	33099578	33099579	5637-AR-ab.macs2_nomodel_shift75_peak_125	5.38518
chr1	33221534	33221535	5637-AR-ab.macs2_nomodel_shift75_peak_126	4.17677
chr1	33434184	33434185	5637-AR-ab.macs2_nomodel_shift75_peak_127	5.2018
chr1	34755288	34755289	5637-AR-ab.macs2_nomodel_shift75_peak_128	5.2954
chr1	35193485	35193486	5637-AR-ab.macs2_nomodel_shift75_peak_129	2.60062
chr1	35506309	35506310	5637-AR-ab.macs2_nomodel_shift75_peak_130	1.96599
chr1	35769141	35769142	5637-AR-ab.macs2_nomodel_shift75_peak_131	3.4553
chr1	36188089	36188090	5637-AR-ab.macs2_nomodel_shift75_peak_132	2.53733
chr1	36224530	36224531	5637-AR-ab.macs2_nomodel_shift75_peak_133	6.88935
chr1	36305969	36305970	5637-AR-ab.macs2_nomodel_shift75_peak_134	1.83285
chr1	36386884	36386885	5637-AR-ab.macs2_nomodel_shift75_peak_135	3.56503
chr1	37692118	37692119	5637-AR-ab.macs2_nomodel_shift75_peak_136	3.30456
chr1	38000016	38000017	5637-AR-ab.macs2_nomodel_shift75_peak_137	2.85774
chr1	39117283	39117284	5637-AR-ab.macs2_nomodel_shift75_peak_138	5.64912
chr1	39192441	39192442	5637-AR-ab.macs2_nomodel_shift75_peak_139	3.41214
chr1	39378648	39378649	5637-AR-ab.macs2_nomodel_shift75_peak_140	4.25036
chr1	39509311	39509312	5637-AR-ab.macs2_nomodel_shift75_peak_141	5.5462
chr1	39816125	39816126	5637-AR-ab.macs2_nomodel_shift75_peak_142	2.57678
chr1	39934626	39934627	5637-AR-ab.macs2_nomodel_shift75_peak_143	3.9925
chr1	39956042	39956043	5637-AR-ab.macs2_nomodel_shift75_peak_144	1.79187
chr1	39980942	39980943	5637-AR-ab.macs2_nomodel_shift75_peak_145	3.26347
chr1	40059503	40059504	5637-AR-ab.macs2_nomodel_shift75_peak_146	3.82052
chr1	40107569	40107570	5637-AR-ab.macs2_nomodel_shift75_peak_147	2.43651
chr1	40374687	40374688	5637-AR-ab.macs2_nomodel_shift75_peak_148	6.73893
chr1	40450354	40450355	5637-AR-ab.macs2_nomodel_shift75_peak_149	2.53733
chr1	40508861	40508862	5637-AR-ab.macs2_nomodel_shift75_peak_150	2.94989
chr1	40663167	40663168	5637-AR-ab.macs2_nomodel_shift75_peak_151	3.21594
chr1	40692484	40692485	5637-AR-ab.macs2_nomodel_shift75_peak_152	2.26413
chr1	40711801	40711802	5637-AR-ab.macs2_nomodel_shift75_peak_153	2.57678
chr1	40907201	40907202	5637-AR-ab.macs2_nomodel_shift75_peak_154	3.40612
chr1	41003607	41003608	5637-AR-ab.macs2_nomodel_shift75_peak_155	5.1369
chr1	41891371	41891372	5637-AR-ab.macs2_nomodel_shift75_peak_156	2.14737
chr1	41955544	41955545	5637-AR-ab.macs2_nomodel_shift75_peak_157	2.37308
chr1	42165540	42165541	5637-AR-ab.macs2_nomodel_shift75_peak_158	2.48672
chr1	42658160	42658161	5637-AR-ab.macs2_nomodel_shift75_peak_159	7.49111
chr1	43199650	43199651	5637-AR-ab.macs2_nomodel_shift75_peak_160	2.7113
chr1	43549280	43549281	5637-AR-ab.macs2_nomodel_shift75_peak_161	2.40921
chr1	43649769	43649770	5637-AR-ab.macs2_nomodel_shift75_peak_162	5.58378
chr1	43666585	43666586	5637-AR-ab.macs2_nomodel_shift75_peak_163	3.92637
chr1	43705794	43705795	5637-AR-ab.macs2_nomodel_shift75_peak_164	2.81129
chr1	43783610	43783611	5637-AR-ab.macs2_nomodel_shift75_peak_165	7.03726
chr1	43822003	43822004	5637-AR-ab.macs2_nomodel_shift75_peak_166	3.98915
chr1	43858501	43858502	5637-AR-ab.macs2_nomodel_shift75_peak_167	6.04039
chr1	43885205	43885206	5637-AR-ab.macs2_nomodel_shift75_peak_168	4.28191
chr1	43980628	43980629	5637-AR-ab.macs2_nomodel_shift75_peak_169	2.24799
chr1	44089720	44089721	5637-AR-ab.macs2_nomodel_shift75_peak_170	5.46337
chr1	44327548	44327549	5637-AR-ab.macs2_nomodel_shift75_peak_171	3.62242
chr1	44619987	44619988	5637-AR-ab.macs2_nomodel_shift75_peak_172	4.27022
chr1	44721995	44721996	5637-AR-ab.macs2_nomodel_shift75_peak_173	2.88739
chr1	45491410	45491411	5637-AR-ab.macs2_nomodel_shift75_peak_174	3.82052
chr1	45522325	45522326	5637-AR-ab.macs2_nomodel_shift75_peak_175	3.93585
chr1	45687323	45687324	5637-AR-ab.macs2_nomodel_shift75_peak_176	5.20346
chr1	45803130	45803131	5637-AR-ab.macs2_nomodel_shift75_peak_177	3.51387
chr1	46183524	46183525	5637-AR-ab.macs2_nomodel_shift75_peak_178	2.86939
chr1	46218539	46218540	5637-AR-ab.macs2_nomodel_shift75_peak_179	3.21594
chr1	46303489	46303490	5637-AR-ab.macs2_nomodel_shift75_peak_180	2.7113
chr1	46520469	46520470	5637-AR-ab.macs2_nomodel_shift75_peak_181	2.94562
chr1	46757584	46757585	5637-AR-ab.macs2_nomodel_shift75_peak_182	6.88935
chr1	50621252	50621253	5637-AR-ab.macs2_nomodel_shift75_peak_183	4.47193
chr1	50969873	50969874	5637-AR-ab.macs2_nomodel_shift75_peak_184	5.98891
chr1	51648306	51648307	5637-AR-ab.macs2_nomodel_shift75_peak_185	3.93568
chr1	51660940	51660941	5637-AR-ab.macs2_nomodel_shift75_peak_186	4.92482
chr1	52032724	52032725	5637-AR-ab.macs2_nomodel_shift75_peak_187	3.71506
chr1	52127450	52127451	5637-AR-ab.macs2_nomodel_shift75_peak_188	4.51885
chr1	52662940	52662941	5637-AR-ab.macs2_nomodel_shift75_peak_189	2.94989
chr1	52928118	52928119	5637-AR-ab.macs2_nomodel_shift75_peak_190	2.65312
chr1	53048152	53048153	5637-AR-ab.macs2_nomodel_shift75_peak_191	6.38412
chr1	53146158	53146159	5637-AR-ab.macs2_nomodel_shift75_peak_192	3.82052
chr1	53325976	53325977	5637-AR-ab.macs2_nomodel_shift75_peak_193	3.7991
chr1	53685151	53685152	5637-AR-ab.macs2_nomodel_shift75_peak_194	2.47725
chr1	54053366	54053367	5637-AR-ab.macs2_nomodel_shift75_peak_195	4.8042
chr1	54254051	54254052	5637-AR-ab.macs2_nomodel_shift75_peak_196	3.27864
chr1	54542416	54542417	5637-AR-ab.macs2_nomodel_shift75_peak_197	3.78408
chr1	56387468	56387469	5637-AR-ab.macs2_nomodel_shift75_peak_198	4.20846
chr1	56506837	56506838	5637-AR-ab.macs2_nomodel_shift75_peak_199	3.05887
chr1	56688815	56688816	5637-AR-ab.macs2_nomodel_shift75_peak_200	2.75942
chr1	58546061	58546062	5637-AR-ab.macs2_nomodel_shift75_peak_201	2.40958
chr1	58572704	58572705	5637-AR-ab.macs2_nomodel_shift75_peak_202	6.17126
chr1	58574196	58574197	5637-AR-ab.macs2_nomodel_shift75_peak_203	6.87888
chr1	58577683	58577684	5637-AR-ab.macs2_nomodel_shift75_peak_204	2.22037
chr1	58584477	58584478	5637-AR-ab.macs2_nomodel_shift75_peak_205	4.28413
chr1	58592865	58592866	5637-AR-ab.macs2_nomodel_shift75_peak_206	3.15622
chr1	58620096	58620097	5637-AR-ab.macs2_nomodel_shift75_peak_207	3.21916
chr1	58727864	58727865	5637-AR-ab.macs2_nomodel_shift75_peak_208	7.01019
chr1	58755177	58755178	5637-AR-ab.macs2_nomodel_shift75_peak_209	2.58486
chr1	58763273	58763274	5637-AR-ab.macs2_nomodel_shift75_peak_210	2.75795
chr1	58780199	58780200	5637-AR-ab.macs2_nomodel_shift75_peak_211	6.45342
chr1	58814969	58814970	5637-AR-ab.macs2_nomodel_shift75_peak_212	3.53436
chr1	58825096	58825097	5637-AR-ab.macs2_nomodel_shift75_peak_213	3.87267
chr1	58849078	58849079	5637-AR-ab.macs2_nomodel_shift75_peak_214	5.2954
chr1	58933223	58933224	5637-AR-ab.macs2_nomodel_shift75_peak_215	7.98275
chr1	59296930	59296931	5637-AR-ab.macs2_nomodel_shift75_peak_216	2.86407
chr1	59427153	59427154	5637-AR-ab.macs2_nomodel_shift75_peak_217	4.33537
chr1	59673861	59673862	5637-AR-ab.macs2_nomodel_shift75_peak_218	5.83995
chr1	59764994	59764995	5637-AR-ab.macs2_nomodel_shift75_peak_219	2.73198
chr1	60640302	60640303	5637-AR-ab.macs2_nomodel_shift75_peak_220	7.12627
chr1	61004669	61004670	5637-AR-ab.macs2_nomodel_shift75_peak_221	5.5028
chr1	61139256	61139257	5637-AR-ab.macs2_nomodel_shift75_peak_222	4.65346
chr1	61338448	61338449	5637-AR-ab.macs2_nomodel_shift75_peak_223	7.20134
chr1	61424900	61424901	5637-AR-ab.macs2_nomodel_shift75_peak_224	5.5028
chr1	61450360	61450361	5637-AR-ab.macs2_nomodel_shift75_peak_225	1.68388
chr1	61887410	61887411	5637-AR-ab.macs2_nomodel_shift75_peak_226	3.73938
chr1	61887898	61887899	5637-AR-ab.macs2_nomodel_shift75_peak_227	7.62554
chr1	61952250	61952251	5637-AR-ab.macs2_nomodel_shift75_peak_228	5.61452
chr1	61993146	61993147	5637-AR-ab.macs2_nomodel_shift75_peak_229	3.56845
chr1	61993589	61993590	5637-AR-ab.macs2_nomodel_shift75_peak_230	3.43041
chr1	62122257	62122258	5637-AR-ab.macs2_nomodel_shift75_peak_231	3.73938
chr1	62231058	62231059	5637-AR-ab.macs2_nomodel_shift75_peak_232	4.86653
chr1	62337033	62337034	5637-AR-ab.macs2_nomodel_shift75_peak_233	5.45127
chr1	62337439	62337440	5637-AR-ab.macs2_nomodel_shift75_peak_234	3.69888
chr1	62358972	62358973	5637-AR-ab.macs2_nomodel_shift75_peak_235	3.78408
chr1	62386422	62386423	5637-AR-ab.macs2_nomodel_shift75_peak_236	3.31121
chr1	62386980	62386981	5637-AR-ab.macs2_nomodel_shift75_peak_237	1.91395
chr1	62436552	62436553	5637-AR-ab.macs2_nomodel_shift75_peak_238	5.15499
chr1	63523760	63523761	5637-AR-ab.macs2_nomodel_shift75_peak_239	3.06064
chr1	63662769	63662770	5637-AR-ab.macs2_nomodel_shift75_peak_240	8.38782
chr1	63920745	63920746	5637-AR-ab.macs2_nomodel_shift75_peak_241	2.14737
chr1	64263047	64263048	5637-AR-ab.macs2_nomodel_shift75_peak_242	4.86653
chr1	64343827	64343828	5637-AR-ab.macs2_nomodel_shift75_peak_243	11.7828
chr1	64506263	64506264	5637-AR-ab.macs2_nomodel_shift75_peak_244	3.98495
chr1	64526501	64526502	5637-AR-ab.macs2_nomodel_shift75_peak_245	3.63248
chr1	64624492	64624493	5637-AR-ab.macs2_nomodel_shift75_peak_246	3.55018
chr1	64898566	64898567	5637-AR-ab.macs2_nomodel_shift75_peak_247	7.52375
chr1	66564155	66564156	5637-AR-ab.macs2_nomodel_shift75_peak_248	5.97829
chr1	67430739	67430740	5637-AR-ab.macs2_nomodel_shift75_peak_249	12.478
chr1	67736526	67736527	5637-AR-ab.macs2_nomodel_shift75_peak_250	6.218
chr1	67749800	67749801	5637-AR-ab.macs2_nomodel_shift75_peak_251	2.46095
chr1	67753845	67753846	5637-AR-ab.macs2_nomodel_shift75_peak_252	2.28771
chr1	68112196	68112197	5637-AR-ab.macs2_nomodel_shift75_peak_253	2.93908
chr1	68221614	68221615	5637-AR-ab.macs2_nomodel_shift75_peak_254	2.80575
chr1	68342708	68342709	5637-AR-ab.macs2_nomodel_shift75_peak_255	1.39142
chr1	68390910	68390911	5637-AR-ab.macs2_nomodel_shift75_peak_256	2.82635
chr1	68497542	68497543	5637-AR-ab.macs2_nomodel_shift75_peak_257	1.91782
chr1	69055131	69055132	5637-AR-ab.macs2_nomodel_shift75_peak_258	2.47725
chr1	70410928	70410929	5637-AR-ab.macs2_nomodel_shift75_peak_259	4.75854
chr1	71081190	71081191	5637-AR-ab.macs2_nomodel_shift75_peak_260	4.92482
chr1	74652841	74652842	5637-AR-ab.macs2_nomodel_shift75_peak_261	12.8255
chr1	74733309	74733310	5637-AR-ab.macs2_nomodel_shift75_peak_262	5.1046
chr1	75375736	75375737	5637-AR-ab.macs2_nomodel_shift75_peak_263	3.39418
chr1	75786304	75786305	5637-AR-ab.macs2_nomodel_shift75_peak_264	2.54474
chr1	77682463	77682464	5637-AR-ab.macs2_nomodel_shift75_peak_265	4.39394
chr1	77889562	77889563	5637-AR-ab.macs2_nomodel_shift75_peak_266	2.65312
chr1	77979350	77979351	5637-AR-ab.macs2_nomodel_shift75_peak_267	6.92247
chr1	78114014	78114015	5637-AR-ab.macs2_nomodel_shift75_peak_268	3.39418
chr1	84156334	84156335	5637-AR-ab.macs2_nomodel_shift75_peak_269	3.98915
chr1	84247802	84247803	5637-AR-ab.macs2_nomodel_shift75_peak_270	2.20972
chr1	84365947	84365948	5637-AR-ab.macs2_nomodel_shift75_peak_271	4.8042
chr1	84427848	84427849	5637-AR-ab.macs2_nomodel_shift75_peak_272	3.89452
chr1	84506498	84506499	5637-AR-ab.macs2_nomodel_shift75_peak_273	6.45211
chr1	84583590	84583591	5637-AR-ab.macs2_nomodel_shift75_peak_274	3.27864
chr1	84634850	84634851	5637-AR-ab.macs2_nomodel_shift75_peak_275	4.67678
chr1	84854195	84854196	5637-AR-ab.macs2_nomodel_shift75_peak_276	2.81129
chr1	84944995	84944996	5637-AR-ab.macs2_nomodel_shift75_peak_277	8.93228
chr1	85298181	85298182	5637-AR-ab.macs2_nomodel_shift75_peak_278	5.67814
chr1	85321593	85321594	5637-AR-ab.macs2_nomodel_shift75_peak_279	2.60015
chr1	85572222	85572223	5637-AR-ab.macs2_nomodel_shift75_peak_280	3.24623
chr1	85607429	85607430	5637-AR-ab.macs2_nomodel_shift75_peak_281	6.02011
chr1	85708238	85708239	5637-AR-ab.macs2_nomodel_shift75_peak_282	9.52633
chr1	85708655	85708656	5637-AR-ab.macs2_nomodel_shift75_peak_283	2.02592
chr1	86430308	86430309	5637-AR-ab.macs2_nomodel_shift75_peak_284	4.94044
chr1	86704345	86704346	5637-AR-ab.macs2_nomodel_shift75_peak_285	5.28753
chr1	86774862	86774863	5637-AR-ab.macs2_nomodel_shift75_peak_286	5.52705
chr1	86780970	86780971	5637-AR-ab.macs2_nomodel_shift75_peak_287	5.18357
chr1	86788548	86788549	5637-AR-ab.macs2_nomodel_shift75_peak_288	4.92275
chr1	87201291	87201292	5637-AR-ab.macs2_nomodel_shift75_peak_289	2.53673
chr1	87226208	87226209	5637-AR-ab.macs2_nomodel_shift75_peak_290	7.19752
chr1	87718496	87718497	5637-AR-ab.macs2_nomodel_shift75_peak_291	3.64934
chr1	87805935	87805936	5637-AR-ab.macs2_nomodel_shift75_peak_292	5.98891
chr1	88683877	88683878	5637-AR-ab.macs2_nomodel_shift75_peak_293	4.99689
chr1	88773976	88773977	5637-AR-ab.macs2_nomodel_shift75_peak_294	5.29399
chr1	88774856	88774857	5637-AR-ab.macs2_nomodel_shift75_peak_295	3.84442
chr1	88985364	88985365	5637-AR-ab.macs2_nomodel_shift75_peak_296	10.3204
chr1	88992947	88992948	5637-AR-ab.macs2_nomodel_shift75_peak_297	4.44802
chr1	89125941	89125942	5637-AR-ab.macs2_nomodel_shift75_peak_298	3.43041
chr1	89311786	89311787	5637-AR-ab.macs2_nomodel_shift75_peak_299	5.26236
chr1	89364008	89364009	5637-AR-ab.macs2_nomodel_shift75_peak_300	4.15235
chr1	89465626	89465627	5637-AR-ab.macs2_nomodel_shift75_peak_301	4.44802
chr1	89606125	89606126	5637-AR-ab.macs2_nomodel_shift75_peak_302	6.54797
chr1	89763002	89763003	5637-AR-ab.macs2_nomodel_shift75_peak_303	2.75795
chr1	89842846	89842847	5637-AR-ab.macs2_nomodel_shift75_peak_304	3.73938
chr1	89855236	89855237	5637-AR-ab.macs2_nomodel_shift75_peak_305	6.14406
chr1	89866370	89866371	5637-AR-ab.macs2_nomodel_shift75_peak_306	4.33537
chr1	89890597	89890598	5637-AR-ab.macs2_nomodel_shift75_peak_307	3.26552
chr1	89975506	89975507	5637-AR-ab.macs2_nomodel_shift75_peak_308	3.11912
chr1	90508701	90508702	5637-AR-ab.macs2_nomodel_shift75_peak_309	4.25036
chr1	91100086	91100087	5637-AR-ab.macs2_nomodel_shift75_peak_310	3.35471
chr1	91120939	91120940	5637-AR-ab.macs2_nomodel_shift75_peak_311	5.34746
chr1	91731566	91731567	5637-AR-ab.macs2_nomodel_shift75_peak_312	2.68513
chr1	91732551	91732552	5637-AR-ab.macs2_nomodel_shift75_peak_313	2.97884
chr1	91737379	91737380	5637-AR-ab.macs2_nomodel_shift75_peak_314	9.7103
chr1	91864381	91864382	5637-AR-ab.macs2_nomodel_shift75_peak_315	4.51885
chr1	92299791	92299792	5637-AR-ab.macs2_nomodel_shift75_peak_316	3.05887
chr1	92329281	92329282	5637-AR-ab.macs2_nomodel_shift75_peak_317	2.99895
chr1	92785370	92785371	5637-AR-ab.macs2_nomodel_shift75_peak_318	9.09548
chr1	92909585	92909586	5637-AR-ab.macs2_nomodel_shift75_peak_319	3.16731
chr1	92950350	92950351	5637-AR-ab.macs2_nomodel_shift75_peak_320	3.19329
chr1	92962266	92962267	5637-AR-ab.macs2_nomodel_shift75_peak_321	6.45211
chr1	93078917	93078918	5637-AR-ab.macs2_nomodel_shift75_peak_322	3.05845
chr1	93180327	93180328	5637-AR-ab.macs2_nomodel_shift75_peak_323	4.1219
chr1	93693285	93693286	5637-AR-ab.macs2_nomodel_shift75_peak_324	3.47361
chr1	93702150	93702151	5637-AR-ab.macs2_nomodel_shift75_peak_325	5.06578
chr1	93702863	93702864	5637-AR-ab.macs2_nomodel_shift75_peak_326	4.25036
chr1	93779884	93779885	5637-AR-ab.macs2_nomodel_shift75_peak_327	5.40704
chr1	93804364	93804365	5637-AR-ab.macs2_nomodel_shift75_peak_328	4.39219
chr1	93828194	93828195	5637-AR-ab.macs2_nomodel_shift75_peak_329	4.0351
chr1	93965210	93965211	5637-AR-ab.macs2_nomodel_shift75_peak_330	3.62578
chr1	93989375	93989376	5637-AR-ab.macs2_nomodel_shift75_peak_331	3.18529
chr1	93993747	93993748	5637-AR-ab.macs2_nomodel_shift75_peak_332	3.4553
chr1	94417717	94417718	5637-AR-ab.macs2_nomodel_shift75_peak_333	3.4553
chr1	94580200	94580201	5637-AR-ab.macs2_nomodel_shift75_peak_334	6.11313
chr1	94735929	94735930	5637-AR-ab.macs2_nomodel_shift75_peak_335	2.85351
chr1	94802465	94802466	5637-AR-ab.macs2_nomodel_shift75_peak_336	4.56057
chr1	94855277	94855278	5637-AR-ab.macs2_nomodel_shift75_peak_337	4.98309
chr1	95742620	95742621	5637-AR-ab.macs2_nomodel_shift75_peak_338	8.71544
chr1	97921328	97921329	5637-AR-ab.macs2_nomodel_shift75_peak_339	7.03726
chr1	98323720	98323721	5637-AR-ab.macs2_nomodel_shift75_peak_340	6.14406
chr1	99645965	99645966	5637-AR-ab.macs2_nomodel_shift75_peak_341	2.31796
chr1	99969488	99969489	5637-AR-ab.macs2_nomodel_shift75_peak_342	1.87397
chr1	100351562	100351563	5637-AR-ab.macs2_nomodel_shift75_peak_343	4.52113
chr1	100622493	100622494	5637-AR-ab.macs2_nomodel_shift75_peak_344	5.34746
chr1	100895551	100895552	5637-AR-ab.macs2_nomodel_shift75_peak_345	2.9079
chr1	100949835	100949836	5637-AR-ab.macs2_nomodel_shift75_peak_346	10.1108
chr1	101026127	101026128	5637-AR-ab.macs2_nomodel_shift75_peak_347	4.15235
chr1	101175160	101175161	5637-AR-ab.macs2_nomodel_shift75_peak_348	3.1129
chr1	101236728	101236729	5637-AR-ab.macs2_nomodel_shift75_peak_349	2.40921
chr1	107536210	107536211	5637-AR-ab.macs2_nomodel_shift75_peak_350	4.99689
chr1	107572950	107572951	5637-AR-ab.macs2_nomodel_shift75_peak_351	4.18459
chr1	107936852	107936853	5637-AR-ab.macs2_nomodel_shift75_peak_352	4.99689
chr1	107965788	107965789	5637-AR-ab.macs2_nomodel_shift75_peak_353	4.32356
chr1	108016814	108016815	5637-AR-ab.macs2_nomodel_shift75_peak_354	2.37308
chr1	108200534	108200535	5637-AR-ab.macs2_nomodel_shift75_peak_355	4.44802
chr1	108561011	108561012	5637-AR-ab.macs2_nomodel_shift75_peak_356	3.39503
chr1	108646871	108646872	5637-AR-ab.macs2_nomodel_shift75_peak_357	3.73938
chr1	108693054	108693055	5637-AR-ab.macs2_nomodel_shift75_peak_358	2.02626
chr1	108746874	108746875	5637-AR-ab.macs2_nomodel_shift75_peak_359	6.06071
chr1	108816718	108816719	5637-AR-ab.macs2_nomodel_shift75_peak_360	3.04357
chr1	109091289	109091290	5637-AR-ab.macs2_nomodel_shift75_peak_361	5.82234
chr1	109197694	109197695	5637-AR-ab.macs2_nomodel_shift75_peak_362	5.16798
chr1	109215075	109215076	5637-AR-ab.macs2_nomodel_shift75_peak_363	2.65438
chr1	109240513	109240514	5637-AR-ab.macs2_nomodel_shift75_peak_364	4.48439
chr1	109263593	109263594	5637-AR-ab.macs2_nomodel_shift75_peak_365	10.3029
chr1	109426650	109426651	5637-AR-ab.macs2_nomodel_shift75_peak_366	3.38729
chr1	109777210	109777211	5637-AR-ab.macs2_nomodel_shift75_peak_367	3.26552
chr1	109892875	109892876	5637-AR-ab.macs2_nomodel_shift75_peak_368	3.51387
chr1	109893466	109893467	5637-AR-ab.macs2_nomodel_shift75_peak_369	4.07643
chr1	110003902	110003903	5637-AR-ab.macs2_nomodel_shift75_peak_370	6.04637
chr1	110229938	110229939	5637-AR-ab.macs2_nomodel_shift75_peak_371	3.13571
chr1	110236118	110236119	5637-AR-ab.macs2_nomodel_shift75_peak_372	4.11409
chr1	110338982	110338983	5637-AR-ab.macs2_nomodel_shift75_peak_373	4.19228
chr1	110463324	110463325	5637-AR-ab.macs2_nomodel_shift75_peak_374	5.47873
chr1	110477026	110477027	5637-AR-ab.macs2_nomodel_shift75_peak_375	2.50395
chr1	110963779	110963780	5637-AR-ab.macs2_nomodel_shift75_peak_376	4.18459
chr1	111140542	111140543	5637-AR-ab.macs2_nomodel_shift75_peak_377	6.87112
chr1	111214519	111214520	5637-AR-ab.macs2_nomodel_shift75_peak_378	5.18357
chr1	111449364	111449365	5637-AR-ab.macs2_nomodel_shift75_peak_379	2.75795
chr1	111593245	111593246	5637-AR-ab.macs2_nomodel_shift75_peak_380	3.31121
chr1	112370020	112370021	5637-AR-ab.macs2_nomodel_shift75_peak_381	2.87301
chr1	112394530	112394531	5637-AR-ab.macs2_nomodel_shift75_peak_382	4.69251
chr1	112687540	112687541	5637-AR-ab.macs2_nomodel_shift75_peak_383	2.51911
chr1	112705279	112705280	5637-AR-ab.macs2_nomodel_shift75_peak_384	2.06301
chr1	112763043	112763044	5637-AR-ab.macs2_nomodel_shift75_peak_385	4.1219
chr1	112904023	112904024	5637-AR-ab.macs2_nomodel_shift75_peak_386	2.54846
chr1	113042017	113042018	5637-AR-ab.macs2_nomodel_shift75_peak_387	2.47725
chr1	113072951	113072952	5637-AR-ab.macs2_nomodel_shift75_peak_388	10.0383
chr1	113308198	113308199	5637-AR-ab.macs2_nomodel_shift75_peak_389	3.33584
chr1	113759892	113759893	5637-AR-ab.macs2_nomodel_shift75_peak_390	2.18985
chr1	113904518	113904519	5637-AR-ab.macs2_nomodel_shift75_peak_391	2.37308
chr1	113930642	113930643	5637-AR-ab.macs2_nomodel_shift75_peak_392	3.41214
chr1	114610925	114610926	5637-AR-ab.macs2_nomodel_shift75_peak_393	8.01726
chr1	114670397	114670398	5637-AR-ab.macs2_nomodel_shift75_peak_394	3.33942
chr1	115052220	115052221	5637-AR-ab.macs2_nomodel_shift75_peak_395	4.51885
chr1	115062770	115062771	5637-AR-ab.macs2_nomodel_shift75_peak_396	6.69729
chr1	115299772	115299773	5637-AR-ab.macs2_nomodel_shift75_peak_397	5.02889
chr1	115302699	115302700	5637-AR-ab.macs2_nomodel_shift75_peak_398	5.40932
chr1	115323761	115323762	5637-AR-ab.macs2_nomodel_shift75_peak_399	3.49486
chr1	115470066	115470067	5637-AR-ab.macs2_nomodel_shift75_peak_400	2.97808
chr1	115497513	115497514	5637-AR-ab.macs2_nomodel_shift75_peak_401	6.88935
chr1	115524121	115524122	5637-AR-ab.macs2_nomodel_shift75_peak_402	4.99689
chr1	115545635	115545636	5637-AR-ab.macs2_nomodel_shift75_peak_403	4.35741
chr1	115546240	115546241	5637-AR-ab.macs2_nomodel_shift75_peak_404	5.67862
chr1	115655845	115655846	5637-AR-ab.macs2_nomodel_shift75_peak_405	2.9
chr1	115671390	115671391	5637-AR-ab.macs2_nomodel_shift75_peak_406	4.20846
chr1	115714766	115714767	5637-AR-ab.macs2_nomodel_shift75_peak_407	4.58222
chr1	115771702	115771703	5637-AR-ab.macs2_nomodel_shift75_peak_408	3.26347
chr1	115782860	115782861	5637-AR-ab.macs2_nomodel_shift75_peak_409	7.26397
chr1	116312128	116312129	5637-AR-ab.macs2_nomodel_shift75_peak_410	5.91046
chr1	116312595	116312596	5637-AR-ab.macs2_nomodel_shift75_peak_411	2.26927
chr1	116359053	116359054	5637-AR-ab.macs2_nomodel_shift75_peak_412	4.86653
chr1	116418243	116418244	5637-AR-ab.macs2_nomodel_shift75_peak_413	1.91395
chr1	116515480	116515481	5637-AR-ab.macs2_nomodel_shift75_peak_414	3.53436
chr1	116537401	116537402	5637-AR-ab.macs2_nomodel_shift75_peak_415	3.37592
chr1	117268690	117268691	5637-AR-ab.macs2_nomodel_shift75_peak_416	2.57678
chr1	117929088	117929089	5637-AR-ab.macs2_nomodel_shift75_peak_417	3.58006
chr1	119001831	119001832	5637-AR-ab.macs2_nomodel_shift75_peak_418	5.45127
chr1	119002503	119002504	5637-AR-ab.macs2_nomodel_shift75_peak_419	2.86407
chr1	119140055	119140056	5637-AR-ab.macs2_nomodel_shift75_peak_420	4.92482
chr1	119583168	119583169	5637-AR-ab.macs2_nomodel_shift75_peak_421	3.27864
chr1	119674054	119674055	5637-AR-ab.macs2_nomodel_shift75_peak_422	6.66048
chr1	119687363	119687364	5637-AR-ab.macs2_nomodel_shift75_peak_423	2.08935
chr1	119713343	119713344	5637-AR-ab.macs2_nomodel_shift75_peak_424	4.20942
chr1	121518892	121518893	5637-AR-ab.macs2_nomodel_shift75_peak_425	3.27864
chr1	144412891	144412892	5637-AR-ab.macs2_nomodel_shift75_peak_426	5.23805
chr1	144527975	144527976	5637-AR-ab.macs2_nomodel_shift75_peak_427	5.03884
chr1	145281662	145281663	5637-AR-ab.macs2_nomodel_shift75_peak_428	8.68603
chr1	145465618	145465619	5637-AR-ab.macs2_nomodel_shift75_peak_429	4.25036
chr1	145860000	145860001	5637-AR-ab.macs2_nomodel_shift75_peak_430	3.66291
chr1	145892232	145892233	5637-AR-ab.macs2_nomodel_shift75_peak_431	2.78441
chr1	145919348	145919349	5637-AR-ab.macs2_nomodel_shift75_peak_432	3.30468
chr1	145927331	145927332	5637-AR-ab.macs2_nomodel_shift75_peak_433	4.72401
chr1	145927738	145927739	5637-AR-ab.macs2_nomodel_shift75_peak_434	4.03427
chr1	145964487	145964488	5637-AR-ab.macs2_nomodel_shift75_peak_435	6.14406
chr1	145979192	145979193	5637-AR-ab.macs2_nomodel_shift75_peak_436	5.176
chr1	146037321	146037322	5637-AR-ab.macs2_nomodel_shift75_peak_437	5.34109
chr1	146377293	146377294	5637-AR-ab.macs2_nomodel_shift75_peak_438	9.01742
chr1	146387476	146387477	5637-AR-ab.macs2_nomodel_shift75_peak_439	3.71506
chr1	146472716	146472717	5637-AR-ab.macs2_nomodel_shift75_peak_440	4.47193
chr1	147167754	147167755	5637-AR-ab.macs2_nomodel_shift75_peak_441	6.10875
chr1	147669544	147669545	5637-AR-ab.macs2_nomodel_shift75_peak_442	3.84442
chr1	147717453	147717454	5637-AR-ab.macs2_nomodel_shift75_peak_443	5.0046
chr1	147833693	147833694	5637-AR-ab.macs2_nomodel_shift75_peak_444	4.39219
chr1	148038776	148038777	5637-AR-ab.macs2_nomodel_shift75_peak_445	7.91703
chr1	148152158	148152159	5637-AR-ab.macs2_nomodel_shift75_peak_446	7.54978
chr1	148278268	148278269	5637-AR-ab.macs2_nomodel_shift75_peak_447	5.61644
chr1	148372067	148372068	5637-AR-ab.macs2_nomodel_shift75_peak_448	2.69104
chr1	148372578	148372579	5637-AR-ab.macs2_nomodel_shift75_peak_449	4.03427
chr1	148523006	148523007	5637-AR-ab.macs2_nomodel_shift75_peak_450	8.68603
chr1	148951709	148951710	5637-AR-ab.macs2_nomodel_shift75_peak_451	4.08701
chr1	148952089	148952090	5637-AR-ab.macs2_nomodel_shift75_peak_452	4.08701
chr1	149636940	149636941	5637-AR-ab.macs2_nomodel_shift75_peak_453	3.63248
chr1	149811101	149811102	5637-AR-ab.macs2_nomodel_shift75_peak_454	4.25036
chr1	149848896	149848897	5637-AR-ab.macs2_nomodel_shift75_peak_455	4.53533
chr1	150067079	150067080	5637-AR-ab.macs2_nomodel_shift75_peak_456	6.08247
chr1	150187729	150187730	5637-AR-ab.macs2_nomodel_shift75_peak_457	2.49413
chr1	150236447	150236448	5637-AR-ab.macs2_nomodel_shift75_peak_458	6.11636
chr1	150561673	150561674	5637-AR-ab.macs2_nomodel_shift75_peak_459	4.16148
chr1	150568634	150568635	5637-AR-ab.macs2_nomodel_shift75_peak_460	3.09743
chr1	150629592	150629593	5637-AR-ab.macs2_nomodel_shift75_peak_461	4.49253
chr1	151048568	151048569	5637-AR-ab.macs2_nomodel_shift75_peak_462	2.31668
chr1	151061157	151061158	5637-AR-ab.macs2_nomodel_shift75_peak_463	2.47725
chr1	151190048	151190049	5637-AR-ab.macs2_nomodel_shift75_peak_464	4.54559
chr1	151282001	151282002	5637-AR-ab.macs2_nomodel_shift75_peak_465	4.1878
chr1	151327499	151327500	5637-AR-ab.macs2_nomodel_shift75_peak_466	11.6821
chr1	151513870	151513871	5637-AR-ab.macs2_nomodel_shift75_peak_467	2.43057
chr1	151539988	151539989	5637-AR-ab.macs2_nomodel_shift75_peak_468	10.7748
chr1	151547447	151547448	5637-AR-ab.macs2_nomodel_shift75_peak_469	4.20846
chr1	151680850	151680851	5637-AR-ab.macs2_nomodel_shift75_peak_470	2.01258
chr1	151945616	151945617	5637-AR-ab.macs2_nomodel_shift75_peak_471	3.42698
chr1	151946256	151946257	5637-AR-ab.macs2_nomodel_shift75_peak_472	4.50736
chr1	151990005	151990006	5637-AR-ab.macs2_nomodel_shift75_peak_473	3.62122
chr1	152051430	152051431	5637-AR-ab.macs2_nomodel_shift75_peak_474	1.97599
chr1	152167733	152167734	5637-AR-ab.macs2_nomodel_shift75_peak_475	6.79962
chr1	152168169	152168170	5637-AR-ab.macs2_nomodel_shift75_peak_476	7.08319
chr1	152367729	152367730	5637-AR-ab.macs2_nomodel_shift75_peak_477	3.80448
chr1	152392843	152392844	5637-AR-ab.macs2_nomodel_shift75_peak_478	2.53673
chr1	152393473	152393474	5637-AR-ab.macs2_nomodel_shift75_peak_479	3.02856
chr1	152399088	152399089	5637-AR-ab.macs2_nomodel_shift75_peak_480	2.75942
chr1	152436996	152436997	5637-AR-ab.macs2_nomodel_shift75_peak_481	2.61955
chr1	152769192	152769193	5637-AR-ab.macs2_nomodel_shift75_peak_482	2.93908
chr1	152906211	152906212	5637-AR-ab.macs2_nomodel_shift75_peak_483	6.06834
chr1	152954413	152954414	5637-AR-ab.macs2_nomodel_shift75_peak_484	4.51885
chr1	153032945	153032946	5637-AR-ab.macs2_nomodel_shift75_peak_485	2.49988
chr1	153123375	153123376	5637-AR-ab.macs2_nomodel_shift75_peak_486	7.37758
chr1	153174857	153174858	5637-AR-ab.macs2_nomodel_shift75_peak_487	1.7588
chr1	153361492	153361493	5637-AR-ab.macs2_nomodel_shift75_peak_488	5.10392
chr1	153375470	153375471	5637-AR-ab.macs2_nomodel_shift75_peak_489	3.26347
chr1	153484235	153484236	5637-AR-ab.macs2_nomodel_shift75_peak_490	3.11912
chr1	153493379	153493380	5637-AR-ab.macs2_nomodel_shift75_peak_491	5.10278
chr1	153516259	153516260	5637-AR-ab.macs2_nomodel_shift75_peak_492	9.87897
chr1	153526079	153526080	5637-AR-ab.macs2_nomodel_shift75_peak_493	4.28627
chr1	153526427	153526428	5637-AR-ab.macs2_nomodel_shift75_peak_494	5.75475
chr1	153526947	153526948	5637-AR-ab.macs2_nomodel_shift75_peak_495	4.1878
chr1	153566957	153566958	5637-AR-ab.macs2_nomodel_shift75_peak_496	2.94989
chr1	153627163	153627164	5637-AR-ab.macs2_nomodel_shift75_peak_497	6.11603
chr1	153671412	153671413	5637-AR-ab.macs2_nomodel_shift75_peak_498	1.80036
chr1	153986681	153986682	5637-AR-ab.macs2_nomodel_shift75_peak_499	5.82234
chr1	154404681	154404682	5637-AR-ab.macs2_nomodel_shift75_peak_500	3.69888
chr1	154432053	154432054	5637-AR-ab.macs2_nomodel_shift75_peak_501	3.56503
chr1	154484334	154484335	5637-AR-ab.macs2_nomodel_shift75_peak_502	4.49853
chr1	154559539	154559540	5637-AR-ab.macs2_nomodel_shift75_peak_503	5.72987
chr1	154937118	154937119	5637-AR-ab.macs2_nomodel_shift75_peak_504	4.51885
chr1	154983507	154983508	5637-AR-ab.macs2_nomodel_shift75_peak_505	4.44485
chr1	155050226	155050227	5637-AR-ab.macs2_nomodel_shift75_peak_506	2.6091
chr1	155193692	155193693	5637-AR-ab.macs2_nomodel_shift75_peak_507	2.17214
chr1	155309425	155309426	5637-AR-ab.macs2_nomodel_shift75_peak_508	4.25036
chr1	155651846	155651847	5637-AR-ab.macs2_nomodel_shift75_peak_509	4.90089
chr1	155745566	155745567	5637-AR-ab.macs2_nomodel_shift75_peak_510	3.98495
chr1	155941029	155941030	5637-AR-ab.macs2_nomodel_shift75_peak_511	3.4553
chr1	155962355	155962356	5637-AR-ab.macs2_nomodel_shift75_peak_512	3.21594
chr1	156338194	156338195	5637-AR-ab.macs2_nomodel_shift75_peak_513	3.89101
chr1	156338663	156338664	5637-AR-ab.macs2_nomodel_shift75_peak_514	4.59901
chr1	156504611	156504612	5637-AR-ab.macs2_nomodel_shift75_peak_515	2.73474
chr1	156639720	156639721	5637-AR-ab.macs2_nomodel_shift75_peak_516	3.58436
chr1	156661254	156661255	5637-AR-ab.macs2_nomodel_shift75_peak_517	3.4553
chr1	156726014	156726015	5637-AR-ab.macs2_nomodel_shift75_peak_518	1.91395
chr1	156767466	156767467	5637-AR-ab.macs2_nomodel_shift75_peak_519	9.93415
chr1	157490592	157490593	5637-AR-ab.macs2_nomodel_shift75_peak_520	3.64934
chr1	157994709	157994710	5637-AR-ab.macs2_nomodel_shift75_peak_521	3.66291
chr1	158019421	158019422	5637-AR-ab.macs2_nomodel_shift75_peak_522	4.56186
chr1	158029148	158029149	5637-AR-ab.macs2_nomodel_shift75_peak_523	3.66291
chr1	159077115	159077116	5637-AR-ab.macs2_nomodel_shift75_peak_524	4.92855
chr1	159092484	159092485	5637-AR-ab.macs2_nomodel_shift75_peak_525	2.18985
chr1	159910796	159910797	5637-AR-ab.macs2_nomodel_shift75_peak_526	4.45182
chr1	159925780	159925781	5637-AR-ab.macs2_nomodel_shift75_peak_527	5.11958
chr1	159926164	159926165	5637-AR-ab.macs2_nomodel_shift75_peak_528	2.22747
chr1	160125323	160125324	5637-AR-ab.macs2_nomodel_shift75_peak_529	4.50736
chr1	161074674	161074675	5637-AR-ab.macs2_nomodel_shift75_peak_530	2.54226
chr1	161074992	161074993	5637-AR-ab.macs2_nomodel_shift75_peak_531	4.76711
chr1	161098023	161098024	5637-AR-ab.macs2_nomodel_shift75_peak_532	3.9925
chr1	161133035	161133036	5637-AR-ab.macs2_nomodel_shift75_peak_533	5.1046
chr1	161166218	161166219	5637-AR-ab.macs2_nomodel_shift75_peak_534	6.46136
chr1	161225736	161225737	5637-AR-ab.macs2_nomodel_shift75_peak_535	1.88501
chr1	161530931	161530932	5637-AR-ab.macs2_nomodel_shift75_peak_536	2.7113
chr1	161750055	161750056	5637-AR-ab.macs2_nomodel_shift75_peak_537	4.09174
chr1	161793101	161793102	5637-AR-ab.macs2_nomodel_shift75_peak_538	2.94989
chr1	162141985	162141986	5637-AR-ab.macs2_nomodel_shift75_peak_539	3.40612
chr1	162561236	162561237	5637-AR-ab.macs2_nomodel_shift75_peak_540	3.21594
chr1	164261721	164261722	5637-AR-ab.macs2_nomodel_shift75_peak_541	3.19329
chr1	164558802	164558803	5637-AR-ab.macs2_nomodel_shift75_peak_542	3.16731
chr1	164602029	164602030	5637-AR-ab.macs2_nomodel_shift75_peak_543	4.81858
chr1	164660049	164660050	5637-AR-ab.macs2_nomodel_shift75_peak_544	1.86223
chr1	164683084	164683085	5637-AR-ab.macs2_nomodel_shift75_peak_545	3.26347
chr1	164707281	164707282	5637-AR-ab.macs2_nomodel_shift75_peak_546	5.71221
chr1	164735772	164735773	5637-AR-ab.macs2_nomodel_shift75_peak_547	4.0351
chr1	164773106	164773107	5637-AR-ab.macs2_nomodel_shift75_peak_548	5.15499
chr1	164787653	164787654	5637-AR-ab.macs2_nomodel_shift75_peak_549	3.36189
chr1	164794341	164794342	5637-AR-ab.macs2_nomodel_shift75_peak_550	4.45182
chr1	165163205	165163206	5637-AR-ab.macs2_nomodel_shift75_peak_551	3.64934
chr1	165631391	165631392	5637-AR-ab.macs2_nomodel_shift75_peak_552	4.03427
chr1	165828654	165828655	5637-AR-ab.macs2_nomodel_shift75_peak_553	2.53673
chr1	166952444	166952445	5637-AR-ab.macs2_nomodel_shift75_peak_554	2.70669
chr1	167136169	167136170	5637-AR-ab.macs2_nomodel_shift75_peak_555	4.3963
chr1	167220418	167220419	5637-AR-ab.macs2_nomodel_shift75_peak_556	7.46789
chr1	167663324	167663325	5637-AR-ab.macs2_nomodel_shift75_peak_557	3.70368
chr1	167669589	167669590	5637-AR-ab.macs2_nomodel_shift75_peak_558	2.85351
chr1	167936408	167936409	5637-AR-ab.macs2_nomodel_shift75_peak_559	5.24707
chr1	168082559	168082560	5637-AR-ab.macs2_nomodel_shift75_peak_560	3.43041
chr1	168113004	168113005	5637-AR-ab.macs2_nomodel_shift75_peak_561	3.21916
chr1	168135873	168135874	5637-AR-ab.macs2_nomodel_shift75_peak_562	3.08258
chr1	168137417	168137418	5637-AR-ab.macs2_nomodel_shift75_peak_563	3.70368
chr1	168180160	168180161	5637-AR-ab.macs2_nomodel_shift75_peak_564	2.98201
chr1	168302057	168302058	5637-AR-ab.macs2_nomodel_shift75_peak_565	5.83995
chr1	168439723	168439724	5637-AR-ab.macs2_nomodel_shift75_peak_566	2.75942
chr1	168466205	168466206	5637-AR-ab.macs2_nomodel_shift75_peak_567	3.89452
chr1	168709944	168709945	5637-AR-ab.macs2_nomodel_shift75_peak_568	5.40932
chr1	168719807	168719808	5637-AR-ab.macs2_nomodel_shift75_peak_569	2.60015
chr1	168752584	168752585	5637-AR-ab.macs2_nomodel_shift75_peak_570	3.35471
chr1	168907296	168907297	5637-AR-ab.macs2_nomodel_shift75_peak_571	3.86147
chr1	168991728	168991729	5637-AR-ab.macs2_nomodel_shift75_peak_572	4.09016
chr1	169116163	169116164	5637-AR-ab.macs2_nomodel_shift75_peak_573	4.27022
chr1	169312569	169312570	5637-AR-ab.macs2_nomodel_shift75_peak_574	2.87301
chr1	169675934	169675935	5637-AR-ab.macs2_nomodel_shift75_peak_575	2.26927
chr1	169794396	169794397	5637-AR-ab.macs2_nomodel_shift75_peak_576	3.21594
chr1	169794838	169794839	5637-AR-ab.macs2_nomodel_shift75_peak_577	6.39378
chr1	169894121	169894122	5637-AR-ab.macs2_nomodel_shift75_peak_578	4.49853
chr1	170074493	170074494	5637-AR-ab.macs2_nomodel_shift75_peak_579	9.26291
chr1	170531897	170531898	5637-AR-ab.macs2_nomodel_shift75_peak_580	2.9
chr1	170562491	170562492	5637-AR-ab.macs2_nomodel_shift75_peak_581	2.3661
chr1	171485212	171485213	5637-AR-ab.macs2_nomodel_shift75_peak_582	3.93585
chr1	171742429	171742430	5637-AR-ab.macs2_nomodel_shift75_peak_583	2.75795
chr1	171817983	171817984	5637-AR-ab.macs2_nomodel_shift75_peak_584	4.18459
chr1	172322413	172322414	5637-AR-ab.macs2_nomodel_shift75_peak_585	3.71506
chr1	172352293	172352294	5637-AR-ab.macs2_nomodel_shift75_peak_586	3.84442
chr1	172352819	172352820	5637-AR-ab.macs2_nomodel_shift75_peak_587	3.75013
chr1	172431999	172432000	5637-AR-ab.macs2_nomodel_shift75_peak_588	4.0351
chr1	172449370	172449371	5637-AR-ab.macs2_nomodel_shift75_peak_589	1.99731
chr1	172476493	172476494	5637-AR-ab.macs2_nomodel_shift75_peak_590	4.39861
chr1	172639187	172639188	5637-AR-ab.macs2_nomodel_shift75_peak_591	6.70538
chr1	172719549	172719550	5637-AR-ab.macs2_nomodel_shift75_peak_592	3.17822
chr1	172909962	172909963	5637-AR-ab.macs2_nomodel_shift75_peak_593	4.79585
chr1	172934345	172934346	5637-AR-ab.macs2_nomodel_shift75_peak_594	3.11912
chr1	173062590	173062591	5637-AR-ab.macs2_nomodel_shift75_peak_595	10.016
chr1	173123448	173123449	5637-AR-ab.macs2_nomodel_shift75_peak_596	2.80575
chr1	173270102	173270103	5637-AR-ab.macs2_nomodel_shift75_peak_597	5.55709
chr1	173507439	173507440	5637-AR-ab.macs2_nomodel_shift75_peak_598	2.77012
chr1	173824752	173824753	5637-AR-ab.macs2_nomodel_shift75_peak_599	7.11968
chr1	174153396	174153397	5637-AR-ab.macs2_nomodel_shift75_peak_600	5.52705
chr1	174160189	174160190	5637-AR-ab.macs2_nomodel_shift75_peak_601	3.94848
chr1	174239044	174239045	5637-AR-ab.macs2_nomodel_shift75_peak_602	6.88935
chr1	174964932	174964933	5637-AR-ab.macs2_nomodel_shift75_peak_603	4.11409
chr1	174999529	174999530	5637-AR-ab.macs2_nomodel_shift75_peak_604	3.66291
chr1	175029581	175029582	5637-AR-ab.macs2_nomodel_shift75_peak_605	4.05045
chr1	175222068	175222069	5637-AR-ab.macs2_nomodel_shift75_peak_606	4.79294
chr1	175471344	175471345	5637-AR-ab.macs2_nomodel_shift75_peak_607	1.34994
chr1	177209183	177209184	5637-AR-ab.macs2_nomodel_shift75_peak_608	5.6881
chr1	177219856	177219857	5637-AR-ab.macs2_nomodel_shift75_peak_609	3.12531
chr1	178239486	178239487	5637-AR-ab.macs2_nomodel_shift75_peak_610	3.47361
chr1	178320506	178320507	5637-AR-ab.macs2_nomodel_shift75_peak_611	10.1745
chr1	178530389	178530390	5637-AR-ab.macs2_nomodel_shift75_peak_612	3.18529
chr1	178537260	178537261	5637-AR-ab.macs2_nomodel_shift75_peak_613	3.45898
chr1	178685099	178685100	5637-AR-ab.macs2_nomodel_shift75_peak_614	3.30456
chr1	178726723	178726724	5637-AR-ab.macs2_nomodel_shift75_peak_615	5.41426
chr1	179025597	179025598	5637-AR-ab.macs2_nomodel_shift75_peak_616	3.62122
chr1	179882960	179882961	5637-AR-ab.macs2_nomodel_shift75_peak_617	2.43651
chr1	179926358	179926359	5637-AR-ab.macs2_nomodel_shift75_peak_618	4.54768
chr1	180502335	180502336	5637-AR-ab.macs2_nomodel_shift75_peak_619	6.06743
chr1	180503091	180503092	5637-AR-ab.macs2_nomodel_shift75_peak_620	5.29399
chr1	180522159	180522160	5637-AR-ab.macs2_nomodel_shift75_peak_621	4.86653
chr1	180530423	180530424	5637-AR-ab.macs2_nomodel_shift75_peak_622	2.3459
chr1	180631712	180631713	5637-AR-ab.macs2_nomodel_shift75_peak_623	4.75854
chr1	181044602	181044603	5637-AR-ab.macs2_nomodel_shift75_peak_624	10.302
chr1	181073725	181073726	5637-AR-ab.macs2_nomodel_shift75_peak_625	3.87267
chr1	181088373	181088374	5637-AR-ab.macs2_nomodel_shift75_peak_626	2.11705
chr1	181117611	181117612	5637-AR-ab.macs2_nomodel_shift75_peak_627	2.61231
chr1	181166898	181166899	5637-AR-ab.macs2_nomodel_shift75_peak_628	5.1369
chr1	181251586	181251587	5637-AR-ab.macs2_nomodel_shift75_peak_629	2.19435
chr1	181325000	181325001	5637-AR-ab.macs2_nomodel_shift75_peak_630	2.27408
chr1	181335081	181335082	5637-AR-ab.macs2_nomodel_shift75_peak_631	2.87301
chr1	182029395	182029396	5637-AR-ab.macs2_nomodel_shift75_peak_632	8.42233
chr1	182088240	182088241	5637-AR-ab.macs2_nomodel_shift75_peak_633	6.27569
chr1	182144332	182144333	5637-AR-ab.macs2_nomodel_shift75_peak_634	3.04915
chr1	182175604	182175605	5637-AR-ab.macs2_nomodel_shift75_peak_635	4.3963
chr1	182186173	182186174	5637-AR-ab.macs2_nomodel_shift75_peak_636	3.78408
chr1	182962905	182962906	5637-AR-ab.macs2_nomodel_shift75_peak_637	4.98309
chr1	183060434	183060435	5637-AR-ab.macs2_nomodel_shift75_peak_638	3.98692
chr1	183180783	183180784	5637-AR-ab.macs2_nomodel_shift75_peak_639	2.27408
chr1	183234402	183234403	5637-AR-ab.macs2_nomodel_shift75_peak_640	3.4553
chr1	183279591	183279592	5637-AR-ab.macs2_nomodel_shift75_peak_641	5.46865
chr1	183318271	183318272	5637-AR-ab.macs2_nomodel_shift75_peak_642	3.62122
chr1	183432282	183432283	5637-AR-ab.macs2_nomodel_shift75_peak_643	4.05045
chr1	183471683	183471684	5637-AR-ab.macs2_nomodel_shift75_peak_644	3.11912
chr1	183805584	183805585	5637-AR-ab.macs2_nomodel_shift75_peak_645	2.75942
chr1	183882268	183882269	5637-AR-ab.macs2_nomodel_shift75_peak_646	3.82052
chr1	183916054	183916055	5637-AR-ab.macs2_nomodel_shift75_peak_647	2.7113
chr1	183956702	183956703	5637-AR-ab.macs2_nomodel_shift75_peak_648	2.03556
chr1	184755260	184755261	5637-AR-ab.macs2_nomodel_shift75_peak_649	3.90726
chr1	184792583	184792584	5637-AR-ab.macs2_nomodel_shift75_peak_650	2.94989
chr1	184867501	184867502	5637-AR-ab.macs2_nomodel_shift75_peak_651	2.46126
chr1	184930445	184930446	5637-AR-ab.macs2_nomodel_shift75_peak_652	3.33584
chr1	185001701	185001702	5637-AR-ab.macs2_nomodel_shift75_peak_653	3.19329
chr1	185157308	185157309	5637-AR-ab.macs2_nomodel_shift75_peak_654	3.66291
chr1	185157790	185157791	5637-AR-ab.macs2_nomodel_shift75_peak_655	2.9433
chr1	185317862	185317863	5637-AR-ab.macs2_nomodel_shift75_peak_656	6.75926
chr1	185400950	185400951	5637-AR-ab.macs2_nomodel_shift75_peak_657	8.42233
chr1	185412862	185412863	5637-AR-ab.macs2_nomodel_shift75_peak_658	4.68127
chr1	186188108	186188109	5637-AR-ab.macs2_nomodel_shift75_peak_659	2.82557
chr1	186375451	186375452	5637-AR-ab.macs2_nomodel_shift75_peak_660	4.86653
chr1	186793103	186793104	5637-AR-ab.macs2_nomodel_shift75_peak_661	7.85293
chr1	186928278	186928279	5637-AR-ab.macs2_nomodel_shift75_peak_662	5.1046
chr1	186975764	186975765	5637-AR-ab.macs2_nomodel_shift75_peak_663	4.51885
chr1	187039074	187039075	5637-AR-ab.macs2_nomodel_shift75_peak_664	4.42838
chr1	189150018	189150019	5637-AR-ab.macs2_nomodel_shift75_peak_665	7.33349
chr1	192539774	192539775	5637-AR-ab.macs2_nomodel_shift75_peak_666	3.64934
chr1	192551269	192551270	5637-AR-ab.macs2_nomodel_shift75_peak_667	5.25852
chr1	193058949	193058950	5637-AR-ab.macs2_nomodel_shift75_peak_668	4.81351
chr1	193438172	193438173	5637-AR-ab.macs2_nomodel_shift75_peak_669	4.47193
chr1	194658001	194658002	5637-AR-ab.macs2_nomodel_shift75_peak_670	4.25036
chr1	195097376	195097377	5637-AR-ab.macs2_nomodel_shift75_peak_671	4.25036
chr1	195592560	195592561	5637-AR-ab.macs2_nomodel_shift75_peak_672	3.19329
chr1	196181114	196181115	5637-AR-ab.macs2_nomodel_shift75_peak_673	3.39418
chr1	196181860	196181861	5637-AR-ab.macs2_nomodel_shift75_peak_674	2.60015
chr1	196400981	196400982	5637-AR-ab.macs2_nomodel_shift75_peak_675	3.26347
chr1	197775766	197775767	5637-AR-ab.macs2_nomodel_shift75_peak_676	3.21594
chr1	198777119	198777120	5637-AR-ab.macs2_nomodel_shift75_peak_677	2.3661
chr1	199613263	199613264	5637-AR-ab.macs2_nomodel_shift75_peak_678	4.94044
chr1	199759485	199759486	5637-AR-ab.macs2_nomodel_shift75_peak_679	5.98891
chr1	200410460	200410461	5637-AR-ab.macs2_nomodel_shift75_peak_680	3.98495
chr1	200483869	200483870	5637-AR-ab.macs2_nomodel_shift75_peak_681	3.26552
chr1	200888268	200888269	5637-AR-ab.macs2_nomodel_shift75_peak_682	4.96556
chr1	200905605	200905606	5637-AR-ab.macs2_nomodel_shift75_peak_683	3.45898
chr1	201170552	201170553	5637-AR-ab.macs2_nomodel_shift75_peak_684	5.72616
chr1	201311517	201311518	5637-AR-ab.macs2_nomodel_shift75_peak_685	2.54474
chr1	201397543	201397544	5637-AR-ab.macs2_nomodel_shift75_peak_686	6.27569
chr1	201398011	201398012	5637-AR-ab.macs2_nomodel_shift75_peak_687	4.42334
chr1	201461816	201461817	5637-AR-ab.macs2_nomodel_shift75_peak_688	5.70889
chr1	201462163	201462164	5637-AR-ab.macs2_nomodel_shift75_peak_689	2.47351
chr1	201741061	201741062	5637-AR-ab.macs2_nomodel_shift75_peak_690	3.62396
chr1	201955653	201955654	5637-AR-ab.macs2_nomodel_shift75_peak_691	3.52133
chr1	202018988	202018989	5637-AR-ab.macs2_nomodel_shift75_peak_692	5.80264
chr1	202023278	202023279	5637-AR-ab.macs2_nomodel_shift75_peak_693	3.62242
chr1	202047196	202047197	5637-AR-ab.macs2_nomodel_shift75_peak_694	3.27109
chr1	202056869	202056870	5637-AR-ab.macs2_nomodel_shift75_peak_695	8.01726
chr1	202085457	202085458	5637-AR-ab.macs2_nomodel_shift75_peak_696	4.43451
chr1	202221949	202221950	5637-AR-ab.macs2_nomodel_shift75_peak_697	4.9604
chr1	202236204	202236205	5637-AR-ab.macs2_nomodel_shift75_peak_698	5.49818
chr1	202348825	202348826	5637-AR-ab.macs2_nomodel_shift75_peak_699	4.81351
chr1	202591033	202591034	5637-AR-ab.macs2_nomodel_shift75_peak_700	2.8925
chr1	202713387	202713388	5637-AR-ab.macs2_nomodel_shift75_peak_701	4.08533
chr1	203007123	203007124	5637-AR-ab.macs2_nomodel_shift75_peak_702	2.57678
chr1	203650371	203650372	5637-AR-ab.macs2_nomodel_shift75_peak_703	4.03427
chr1	203663221	203663222	5637-AR-ab.macs2_nomodel_shift75_peak_704	5.83995
chr1	203693103	203693104	5637-AR-ab.macs2_nomodel_shift75_peak_705	3.49486
chr1	203751026	203751027	5637-AR-ab.macs2_nomodel_shift75_peak_706	6.37343
chr1	203889725	203889726	5637-AR-ab.macs2_nomodel_shift75_peak_707	3.02856
chr1	204104587	204104588	5637-AR-ab.macs2_nomodel_shift75_peak_708	4.66043
chr1	204226230	204226231	5637-AR-ab.macs2_nomodel_shift75_peak_709	6.88935
chr1	204288164	204288165	5637-AR-ab.macs2_nomodel_shift75_peak_710	4.34842
chr1	204319427	204319428	5637-AR-ab.macs2_nomodel_shift75_peak_711	4.38938
chr1	204417496	204417497	5637-AR-ab.macs2_nomodel_shift75_peak_712	2.56544
chr1	204418018	204418019	5637-AR-ab.macs2_nomodel_shift75_peak_713	3.13727
chr1	204443650	204443651	5637-AR-ab.macs2_nomodel_shift75_peak_714	3.04915
chr1	204506875	204506876	5637-AR-ab.macs2_nomodel_shift75_peak_715	6.218
chr1	204516145	204516146	5637-AR-ab.macs2_nomodel_shift75_peak_716	6.0655
chr1	205122166	205122167	5637-AR-ab.macs2_nomodel_shift75_peak_717	5.64912
chr1	205226697	205226698	5637-AR-ab.macs2_nomodel_shift75_peak_718	4.81968
chr1	205284636	205284637	5637-AR-ab.macs2_nomodel_shift75_peak_719	4.33537
chr1	205285112	205285113	5637-AR-ab.macs2_nomodel_shift75_peak_720	3.21916
chr1	205318084	205318085	5637-AR-ab.macs2_nomodel_shift75_peak_721	4.25036
chr1	205441459	205441460	5637-AR-ab.macs2_nomodel_shift75_peak_722	5.10847
chr1	205478223	205478224	5637-AR-ab.macs2_nomodel_shift75_peak_723	4.13274
chr1	205749244	205749245	5637-AR-ab.macs2_nomodel_shift75_peak_724	6.66871
chr1	206203081	206203082	5637-AR-ab.macs2_nomodel_shift75_peak_725	9.68324
chr1	206590392	206590393	5637-AR-ab.macs2_nomodel_shift75_peak_726	9.09548
chr1	206826552	206826553	5637-AR-ab.macs2_nomodel_shift75_peak_727	5.91046
chr1	206890643	206890644	5637-AR-ab.macs2_nomodel_shift75_peak_728	4.08533
chr1	206895689	206895690	5637-AR-ab.macs2_nomodel_shift75_peak_729	5.0046
chr1	207003179	207003180	5637-AR-ab.macs2_nomodel_shift75_peak_730	6.74937
chr1	207240324	207240325	5637-AR-ab.macs2_nomodel_shift75_peak_731	4.03427
chr1	207241387	207241388	5637-AR-ab.macs2_nomodel_shift75_peak_732	4.67678
chr1	207304950	207304951	5637-AR-ab.macs2_nomodel_shift75_peak_733	2.75795
chr1	207321311	207321312	5637-AR-ab.macs2_nomodel_shift75_peak_734	5.89138
chr1	207463186	207463187	5637-AR-ab.macs2_nomodel_shift75_peak_735	5.43218
chr1	207752690	207752691	5637-AR-ab.macs2_nomodel_shift75_peak_736	2.05836
chr1	207998114	207998115	5637-AR-ab.macs2_nomodel_shift75_peak_737	3.64934
chr1	208108204	208108205	5637-AR-ab.macs2_nomodel_shift75_peak_738	7.38552
chr1	208184430	208184431	5637-AR-ab.macs2_nomodel_shift75_peak_739	3.9925
chr1	208207556	208207557	5637-AR-ab.macs2_nomodel_shift75_peak_740	4.62115
chr1	208219139	208219140	5637-AR-ab.macs2_nomodel_shift75_peak_741	2.46156
chr1	208239112	208239113	5637-AR-ab.macs2_nomodel_shift75_peak_742	5.79912
chr1	209039702	209039703	5637-AR-ab.macs2_nomodel_shift75_peak_743	5.34746
chr1	209096325	209096326	5637-AR-ab.macs2_nomodel_shift75_peak_744	5.03884
chr1	209266414	209266415	5637-AR-ab.macs2_nomodel_shift75_peak_745	3.38729
chr1	209364479	209364480	5637-AR-ab.macs2_nomodel_shift75_peak_746	2.3246
chr1	209383882	209383883	5637-AR-ab.macs2_nomodel_shift75_peak_747	4.30663
chr1	209384501	209384502	5637-AR-ab.macs2_nomodel_shift75_peak_748	3.50661
chr1	209398557	209398558	5637-AR-ab.macs2_nomodel_shift75_peak_749	5.24707
chr1	209416186	209416187	5637-AR-ab.macs2_nomodel_shift75_peak_750	2.20183
chr1	209428584	209428585	5637-AR-ab.macs2_nomodel_shift75_peak_751	4.32084
chr1	209543109	209543110	5637-AR-ab.macs2_nomodel_shift75_peak_752	3.76812
chr1	209748014	209748015	5637-AR-ab.macs2_nomodel_shift75_peak_753	2.58486
chr1	209816433	209816434	5637-AR-ab.macs2_nomodel_shift75_peak_754	10.2811
chr1	209826212	209826213	5637-AR-ab.macs2_nomodel_shift75_peak_755	7.31181
chr1	209884668	209884669	5637-AR-ab.macs2_nomodel_shift75_peak_756	5.61644
chr1	210598182	210598183	5637-AR-ab.macs2_nomodel_shift75_peak_757	7.23361
chr1	210882831	210882832	5637-AR-ab.macs2_nomodel_shift75_peak_758	2.99895
chr1	211258604	211258605	5637-AR-ab.macs2_nomodel_shift75_peak_759	2.46156
chr1	211383133	211383134	5637-AR-ab.macs2_nomodel_shift75_peak_760	5.83491
chr1	211735701	211735702	5637-AR-ab.macs2_nomodel_shift75_peak_761	3.78408
chr1	211929352	211929353	5637-AR-ab.macs2_nomodel_shift75_peak_762	4.15394
chr1	212040624	212040625	5637-AR-ab.macs2_nomodel_shift75_peak_763	4.56057
chr1	212179684	212179685	5637-AR-ab.macs2_nomodel_shift75_peak_764	5.20346
chr1	212261232	212261233	5637-AR-ab.macs2_nomodel_shift75_peak_765	3.02856
chr1	212486124	212486125	5637-AR-ab.macs2_nomodel_shift75_peak_766	3.98981
chr1	212721907	212721908	5637-AR-ab.macs2_nomodel_shift75_peak_767	2.94989
chr1	212750217	212750218	5637-AR-ab.macs2_nomodel_shift75_peak_768	3.35471
chr1	212750657	212750658	5637-AR-ab.macs2_nomodel_shift75_peak_769	5.76188
chr1	212791655	212791656	5637-AR-ab.macs2_nomodel_shift75_peak_770	4.86653
chr1	213015674	213015675	5637-AR-ab.macs2_nomodel_shift75_peak_771	6.3201
chr1	214404929	214404930	5637-AR-ab.macs2_nomodel_shift75_peak_772	8.38782
chr1	214427811	214427812	5637-AR-ab.macs2_nomodel_shift75_peak_773	5.1046
chr1	214439833	214439834	5637-AR-ab.macs2_nomodel_shift75_peak_774	5.0046
chr1	214440214	214440215	5637-AR-ab.macs2_nomodel_shift75_peak_775	1.94124
chr1	214447010	214447011	5637-AR-ab.macs2_nomodel_shift75_peak_776	5.61452
chr1	214477417	214477418	5637-AR-ab.macs2_nomodel_shift75_peak_777	4.25036
chr1	214573922	214573923	5637-AR-ab.macs2_nomodel_shift75_peak_778	1.7776
chr1	214582241	214582242	5637-AR-ab.macs2_nomodel_shift75_peak_779	5.04199
chr1	215114685	215114686	5637-AR-ab.macs2_nomodel_shift75_peak_780	4.68127
chr1	215583640	215583641	5637-AR-ab.macs2_nomodel_shift75_peak_781	3.33584
chr1	216902986	216902987	5637-AR-ab.macs2_nomodel_shift75_peak_782	8.3837
chr1	217696227	217696228	5637-AR-ab.macs2_nomodel_shift75_peak_783	10.879
chr1	218377044	218377045	5637-AR-ab.macs2_nomodel_shift75_peak_784	5.75475
chr1	218480088	218480089	5637-AR-ab.macs2_nomodel_shift75_peak_785	5.77772
chr1	218706210	218706211	5637-AR-ab.macs2_nomodel_shift75_peak_786	7.58567
chr1	219461644	219461645	5637-AR-ab.macs2_nomodel_shift75_peak_787	5.25852
chr1	219771257	219771258	5637-AR-ab.macs2_nomodel_shift75_peak_788	2.66346
chr1	220487416	220487417	5637-AR-ab.macs2_nomodel_shift75_peak_789	2.75795
chr1	220516700	220516701	5637-AR-ab.macs2_nomodel_shift75_peak_790	3.16731
chr1	220748347	220748348	5637-AR-ab.macs2_nomodel_shift75_peak_791	5.72616
chr1	221335912	221335913	5637-AR-ab.macs2_nomodel_shift75_peak_792	3.73742
chr1	221439761	221439762	5637-AR-ab.macs2_nomodel_shift75_peak_793	6.39378
chr1	221667527	221667528	5637-AR-ab.macs2_nomodel_shift75_peak_794	3.39418
chr1	221802197	221802198	5637-AR-ab.macs2_nomodel_shift75_peak_795	3.71506
chr1	221809277	221809278	5637-AR-ab.macs2_nomodel_shift75_peak_796	3.05845
chr1	221840212	221840213	5637-AR-ab.macs2_nomodel_shift75_peak_797	3.369
chr1	221887638	221887639	5637-AR-ab.macs2_nomodel_shift75_peak_798	5.78414
chr1	222546969	222546970	5637-AR-ab.macs2_nomodel_shift75_peak_799	4.28191
chr1	222644668	222644669	5637-AR-ab.macs2_nomodel_shift75_peak_800	2.10583
chr1	222711642	222711643	5637-AR-ab.macs2_nomodel_shift75_peak_801	3.93585
chr1	223134023	223134024	5637-AR-ab.macs2_nomodel_shift75_peak_802	4.03427
chr1	223175295	223175296	5637-AR-ab.macs2_nomodel_shift75_peak_803	2.80575
chr1	223180853	223180854	5637-AR-ab.macs2_nomodel_shift75_peak_804	3.87267
chr1	223190161	223190162	5637-AR-ab.macs2_nomodel_shift75_peak_805	5.06606
chr1	223430350	223430351	5637-AR-ab.macs2_nomodel_shift75_peak_806	2.99895
chr1	223500907	223500908	5637-AR-ab.macs2_nomodel_shift75_peak_807	2.98201
chr1	223701265	223701266	5637-AR-ab.macs2_nomodel_shift75_peak_808	6.75223
chr1	223707551	223707552	5637-AR-ab.macs2_nomodel_shift75_peak_809	6.54098
chr1	223714844	223714845	5637-AR-ab.macs2_nomodel_shift75_peak_810	2.60996
chr1	223846334	223846335	5637-AR-ab.macs2_nomodel_shift75_peak_811	5.64912
chr1	223888000	223888001	5637-AR-ab.macs2_nomodel_shift75_peak_812	3.30456
chr1	224080105	224080106	5637-AR-ab.macs2_nomodel_shift75_peak_813	4.18459
chr1	224168968	224168969	5637-AR-ab.macs2_nomodel_shift75_peak_814	2.69104
chr1	224454713	224454714	5637-AR-ab.macs2_nomodel_shift75_peak_815	5.02889
chr1	224503851	224503852	5637-AR-ab.macs2_nomodel_shift75_peak_816	4.41914
chr1	224510851	224510852	5637-AR-ab.macs2_nomodel_shift75_peak_817	2.69104
chr1	224565581	224565582	5637-AR-ab.macs2_nomodel_shift75_peak_818	6.82968
chr1	224652538	224652539	5637-AR-ab.macs2_nomodel_shift75_peak_819	4.86653
chr1	224684805	224684806	5637-AR-ab.macs2_nomodel_shift75_peak_820	1.83172
chr1	224685319	224685320	5637-AR-ab.macs2_nomodel_shift75_peak_821	5.90352
chr1	224922921	224922922	5637-AR-ab.macs2_nomodel_shift75_peak_822	2.65312
chr1	225379306	225379307	5637-AR-ab.macs2_nomodel_shift75_peak_823	3.06064
chr1	225700078	225700079	5637-AR-ab.macs2_nomodel_shift75_peak_824	2.68513
chr1	225700464	225700465	5637-AR-ab.macs2_nomodel_shift75_peak_825	4.03427
chr1	225735632	225735633	5637-AR-ab.macs2_nomodel_shift75_peak_826	1.71764
chr1	225755240	225755241	5637-AR-ab.macs2_nomodel_shift75_peak_827	6.93885
chr1	225768417	225768418	5637-AR-ab.macs2_nomodel_shift75_peak_828	7.00809
chr1	225897115	225897116	5637-AR-ab.macs2_nomodel_shift75_peak_829	8.93228
chr1	225922827	225922828	5637-AR-ab.macs2_nomodel_shift75_peak_830	3.55955
chr1	227319193	227319194	5637-AR-ab.macs2_nomodel_shift75_peak_831	3.43041
chr1	227564034	227564035	5637-AR-ab.macs2_nomodel_shift75_peak_832	2.60015
chr1	227946235	227946236	5637-AR-ab.macs2_nomodel_shift75_peak_833	5.82234
chr1	227946621	227946622	5637-AR-ab.macs2_nomodel_shift75_peak_834	5.77379
chr1	228071034	228071035	5637-AR-ab.macs2_nomodel_shift75_peak_835	2.80389
chr1	228131579	228131580	5637-AR-ab.macs2_nomodel_shift75_peak_836	4.08533
chr1	228210270	228210271	5637-AR-ab.macs2_nomodel_shift75_peak_837	3.86106
chr1	228228800	228228801	5637-AR-ab.macs2_nomodel_shift75_peak_838	2.69104
chr1	228344487	228344488	5637-AR-ab.macs2_nomodel_shift75_peak_839	2.94562
chr1	228487099	228487100	5637-AR-ab.macs2_nomodel_shift75_peak_840	2.49988
chr1	228647152	228647153	5637-AR-ab.macs2_nomodel_shift75_peak_841	4.649
chr1	228647919	228647920	5637-AR-ab.macs2_nomodel_shift75_peak_842	5.97076
chr1	228831081	228831082	5637-AR-ab.macs2_nomodel_shift75_peak_843	2.65312
chr1	228831478	228831479	5637-AR-ab.macs2_nomodel_shift75_peak_844	4.49853
chr1	228838129	228838130	5637-AR-ab.macs2_nomodel_shift75_peak_845	4.06938
chr1	228861117	228861118	5637-AR-ab.macs2_nomodel_shift75_peak_846	7.8978
chr1	228903414	228903415	5637-AR-ab.macs2_nomodel_shift75_peak_847	3.16731
chr1	229006557	229006558	5637-AR-ab.macs2_nomodel_shift75_peak_848	5.02543
chr1	229149097	229149098	5637-AR-ab.macs2_nomodel_shift75_peak_849	5.91046
chr1	229199944	229199945	5637-AR-ab.macs2_nomodel_shift75_peak_850	2.7113
chr1	229229519	229229520	5637-AR-ab.macs2_nomodel_shift75_peak_851	4.62547
chr1	229268398	229268399	5637-AR-ab.macs2_nomodel_shift75_peak_852	3.62396
chr1	229894376	229894377	5637-AR-ab.macs2_nomodel_shift75_peak_853	4.39219
chr1	230085429	230085430	5637-AR-ab.macs2_nomodel_shift75_peak_854	5.72616
chr1	230105244	230105245	5637-AR-ab.macs2_nomodel_shift75_peak_855	4.36082
chr1	230122839	230122840	5637-AR-ab.macs2_nomodel_shift75_peak_856	8.36166
chr1	230186338	230186339	5637-AR-ab.macs2_nomodel_shift75_peak_857	3.33582
chr1	230424319	230424320	5637-AR-ab.macs2_nomodel_shift75_peak_858	4.26124
chr1	230425059	230425060	5637-AR-ab.macs2_nomodel_shift75_peak_859	2.02592
chr1	230979156	230979157	5637-AR-ab.macs2_nomodel_shift75_peak_860	2.10527
chr1	231385466	231385467	5637-AR-ab.macs2_nomodel_shift75_peak_861	3.78408
chr1	231408154	231408155	5637-AR-ab.macs2_nomodel_shift75_peak_862	4.79585
chr1	231528452	231528453	5637-AR-ab.macs2_nomodel_shift75_peak_863	3.98495
chr1	231627810	231627811	5637-AR-ab.macs2_nomodel_shift75_peak_864	1.94979
chr1	232222105	232222106	5637-AR-ab.macs2_nomodel_shift75_peak_865	4.77217
chr1	232594286	232594287	5637-AR-ab.macs2_nomodel_shift75_peak_866	3.52133
chr1	232600929	232600930	5637-AR-ab.macs2_nomodel_shift75_peak_867	3.87267
chr1	232614068	232614069	5637-AR-ab.macs2_nomodel_shift75_peak_868	4.15235
chr1	232623075	232623076	5637-AR-ab.macs2_nomodel_shift75_peak_869	5.97829
chr1	232678624	232678625	5637-AR-ab.macs2_nomodel_shift75_peak_870	3.16731
chr1	233113529	233113530	5637-AR-ab.macs2_nomodel_shift75_peak_871	7.37758
chr1	233113966	233113967	5637-AR-ab.macs2_nomodel_shift75_peak_872	2.58486
chr1	233367339	233367340	5637-AR-ab.macs2_nomodel_shift75_peak_873	4.71675
chr1	233613617	233613618	5637-AR-ab.macs2_nomodel_shift75_peak_874	3.53436
chr1	233707943	233707944	5637-AR-ab.macs2_nomodel_shift75_peak_875	7.93274
chr1	233993759	233993760	5637-AR-ab.macs2_nomodel_shift75_peak_876	4.39219
chr1	234000871	234000872	5637-AR-ab.macs2_nomodel_shift75_peak_877	2.09724
chr1	234215127	234215128	5637-AR-ab.macs2_nomodel_shift75_peak_878	4.20942
chr1	234373784	234373785	5637-AR-ab.macs2_nomodel_shift75_peak_879	2.75795
chr1	234499087	234499088	5637-AR-ab.macs2_nomodel_shift75_peak_880	5.2954
chr1	234544272	234544273	5637-AR-ab.macs2_nomodel_shift75_peak_881	3.89101
chr1	234589869	234589870	5637-AR-ab.macs2_nomodel_shift75_peak_882	6.39492
chr1	234613124	234613125	5637-AR-ab.macs2_nomodel_shift75_peak_883	2.10527
chr1	234639392	234639393	5637-AR-ab.macs2_nomodel_shift75_peak_884	3.58006
chr1	234657136	234657137	5637-AR-ab.macs2_nomodel_shift75_peak_885	5.79566
chr1	234700045	234700046	5637-AR-ab.macs2_nomodel_shift75_peak_886	8.91221
chr1	234747034	234747035	5637-AR-ab.macs2_nomodel_shift75_peak_887	4.91521
chr1	234975586	234975587	5637-AR-ab.macs2_nomodel_shift75_peak_888	5.61813
chr1	234980995	234980996	5637-AR-ab.macs2_nomodel_shift75_peak_889	5.27343
chr1	234987807	234987808	5637-AR-ab.macs2_nomodel_shift75_peak_890	1.6815
chr1	234997167	234997168	5637-AR-ab.macs2_nomodel_shift75_peak_891	2.79049
chr1	235012190	235012191	5637-AR-ab.macs2_nomodel_shift75_peak_892	3.33584
chr1	235068106	235068107	5637-AR-ab.macs2_nomodel_shift75_peak_893	5.54462
chr1	235073960	235073961	5637-AR-ab.macs2_nomodel_shift75_peak_894	6.14406
chr1	235084043	235084044	5637-AR-ab.macs2_nomodel_shift75_peak_895	2.43388
chr1	235328700	235328701	5637-AR-ab.macs2_nomodel_shift75_peak_896	5.23955
chr1	235504835	235504836	5637-AR-ab.macs2_nomodel_shift75_peak_897	4.44802
chr1	235642883	235642884	5637-AR-ab.macs2_nomodel_shift75_peak_898	2.43388
chr1	235903388	235903389	5637-AR-ab.macs2_nomodel_shift75_peak_899	3.09743
chr1	235910709	235910710	5637-AR-ab.macs2_nomodel_shift75_peak_900	4.77792
chr1	235932163	235932164	5637-AR-ab.macs2_nomodel_shift75_peak_901	3.47361
chr1	236083813	236083814	5637-AR-ab.macs2_nomodel_shift75_peak_902	3.87267
chr1	236466374	236466375	5637-AR-ab.macs2_nomodel_shift75_peak_903	4.39394
chr1	236517371	236517372	5637-AR-ab.macs2_nomodel_shift75_peak_904	4.67678
chr1	236531697	236531698	5637-AR-ab.macs2_nomodel_shift75_peak_905	5.83995
chr1	241518901	241518902	5637-AR-ab.macs2_nomodel_shift75_peak_906	4.18459
chr1	241895080	241895081	5637-AR-ab.macs2_nomodel_shift75_peak_907	4.79585
chr1	242811553	242811554	5637-AR-ab.macs2_nomodel_shift75_peak_908	3.39985
chr1	243255705	243255706	5637-AR-ab.macs2_nomodel_shift75_peak_909	20.2317
chr1	243268249	243268250	5637-AR-ab.macs2_nomodel_shift75_peak_910	4.09174
chr1	243730854	243730855	5637-AR-ab.macs2_nomodel_shift75_peak_911	6.88935
chr1	244164185	244164186	5637-AR-ab.macs2_nomodel_shift75_peak_912	3.26347
chr1	244371839	244371840	5637-AR-ab.macs2_nomodel_shift75_peak_913	8.20165
chr1	244652730	244652731	5637-AR-ab.macs2_nomodel_shift75_peak_914	2.18985
chr1	244864895	244864896	5637-AR-ab.macs2_nomodel_shift75_peak_915	7.6859
chr1	246324724	246324725	5637-AR-ab.macs2_nomodel_shift75_peak_916	4.54768
chr1	246507632	246507633	5637-AR-ab.macs2_nomodel_shift75_peak_917	3.70368
chr1	246566615	246566616	5637-AR-ab.macs2_nomodel_shift75_peak_918	7.03726
chr1	246608776	246608777	5637-AR-ab.macs2_nomodel_shift75_peak_919	3.84442
chr1	246632576	246632577	5637-AR-ab.macs2_nomodel_shift75_peak_920	3.4553
chr1	247078812	247078813	5637-AR-ab.macs2_nomodel_shift75_peak_921	4.86653
chr1	247415943	247415944	5637-AR-ab.macs2_nomodel_shift75_peak_922	3.33584
chr1	248873442	248873443	5637-AR-ab.macs2_nomodel_shift75_peak_923	3.98495
chr10	136772	136773	5637-AR-ab.macs2_nomodel_shift75_peak_924	4.32356
chr10	323912	323913	5637-AR-ab.macs2_nomodel_shift75_peak_925	5.57297
chr10	1290039	1290040	5637-AR-ab.macs2_nomodel_shift75_peak_926	3.71506
chr10	3740423	3740424	5637-AR-ab.macs2_nomodel_shift75_peak_927	3.98915
chr10	3888373	3888374	5637-AR-ab.macs2_nomodel_shift75_peak_928	3.70368
chr10	4199421	4199422	5637-AR-ab.macs2_nomodel_shift75_peak_929	3.33584
chr10	4354386	4354387	5637-AR-ab.macs2_nomodel_shift75_peak_930	3.62371
chr10	4663480	4663481	5637-AR-ab.macs2_nomodel_shift75_peak_931	6.11313
chr10	4671740	4671741	5637-AR-ab.macs2_nomodel_shift75_peak_932	3.33584
chr10	4704178	4704179	5637-AR-ab.macs2_nomodel_shift75_peak_933	2.20972
chr10	5291758	5291759	5637-AR-ab.macs2_nomodel_shift75_peak_934	2.05918
chr10	5318158	5318159	5637-AR-ab.macs2_nomodel_shift75_peak_935	2.31668
chr10	5488769	5488770	5637-AR-ab.macs2_nomodel_shift75_peak_936	3.70869
chr10	5538936	5538937	5637-AR-ab.macs2_nomodel_shift75_peak_937	6.97684
chr10	5595833	5595834	5637-AR-ab.macs2_nomodel_shift75_peak_938	2.26344
chr10	5609952	5609953	5637-AR-ab.macs2_nomodel_shift75_peak_939	2.94866
chr10	5618453	5618454	5637-AR-ab.macs2_nomodel_shift75_peak_940	5.23805
chr10	5660207	5660208	5637-AR-ab.macs2_nomodel_shift75_peak_941	4.47193
chr10	6219349	6219350	5637-AR-ab.macs2_nomodel_shift75_peak_942	2.40921
chr10	6291363	6291364	5637-AR-ab.macs2_nomodel_shift75_peak_943	3.16731
chr10	6748938	6748939	5637-AR-ab.macs2_nomodel_shift75_peak_944	4.73935
chr10	6912646	6912647	5637-AR-ab.macs2_nomodel_shift75_peak_945	2.60015
chr10	8366409	8366410	5637-AR-ab.macs2_nomodel_shift75_peak_946	5.1369
chr10	8544082	8544083	5637-AR-ab.macs2_nomodel_shift75_peak_947	2.73294
chr10	9238548	9238549	5637-AR-ab.macs2_nomodel_shift75_peak_948	3.80448
chr10	11757929	11757930	5637-AR-ab.macs2_nomodel_shift75_peak_949	2.41264
chr10	11881769	11881770	5637-AR-ab.macs2_nomodel_shift75_peak_950	3.74649
chr10	12605493	12605494	5637-AR-ab.macs2_nomodel_shift75_peak_951	2.93908
chr10	13690519	13690520	5637-AR-ab.macs2_nomodel_shift75_peak_952	4.99689
chr10	13758254	13758255	5637-AR-ab.macs2_nomodel_shift75_peak_953	3.71506
chr10	13882285	13882286	5637-AR-ab.macs2_nomodel_shift75_peak_954	4.59901
chr10	14185865	14185866	5637-AR-ab.macs2_nomodel_shift75_peak_955	10.5504
chr10	14554515	14554516	5637-AR-ab.macs2_nomodel_shift75_peak_956	12.2493
chr10	14954319	14954320	5637-AR-ab.macs2_nomodel_shift75_peak_957	3.26347
chr10	14959889	14959890	5637-AR-ab.macs2_nomodel_shift75_peak_958	3.86147
chr10	15013958	15013959	5637-AR-ab.macs2_nomodel_shift75_peak_959	4.51885
chr10	15084461	15084462	5637-AR-ab.macs2_nomodel_shift75_peak_960	3.87267
chr10	15169342	15169343	5637-AR-ab.macs2_nomodel_shift75_peak_961	4.05045
chr10	17387809	17387810	5637-AR-ab.macs2_nomodel_shift75_peak_962	3.33584
chr10	17643830	17643831	5637-AR-ab.macs2_nomodel_shift75_peak_963	2.31796
chr10	17914586	17914587	5637-AR-ab.macs2_nomodel_shift75_peak_964	6.05802
chr10	18610764	18610765	5637-AR-ab.macs2_nomodel_shift75_peak_965	5.16317
chr10	18627769	18627770	5637-AR-ab.macs2_nomodel_shift75_peak_966	4.92482
chr10	20531563	20531564	5637-AR-ab.macs2_nomodel_shift75_peak_967	6.02011
chr10	22316903	22316904	5637-AR-ab.macs2_nomodel_shift75_peak_968	4.25036
chr10	22513829	22513830	5637-AR-ab.macs2_nomodel_shift75_peak_969	3.71506
chr10	22816528	22816529	5637-AR-ab.macs2_nomodel_shift75_peak_970	2.60062
chr10	23438513	23438514	5637-AR-ab.macs2_nomodel_shift75_peak_971	1.91782
chr10	24347099	24347100	5637-AR-ab.macs2_nomodel_shift75_peak_972	3.73742
chr10	24981368	24981369	5637-AR-ab.macs2_nomodel_shift75_peak_973	3.39418
chr10	27320252	27320253	5637-AR-ab.macs2_nomodel_shift75_peak_974	3.55327
chr10	27483312	27483313	5637-AR-ab.macs2_nomodel_shift75_peak_975	6.18495
chr10	27503961	27503962	5637-AR-ab.macs2_nomodel_shift75_peak_976	7.33349
chr10	27899848	27899849	5637-AR-ab.macs2_nomodel_shift75_peak_977	4.25036
chr10	28387601	28387602	5637-AR-ab.macs2_nomodel_shift75_peak_978	4.65237
chr10	28939676	28939677	5637-AR-ab.macs2_nomodel_shift75_peak_979	12.0689
chr10	28984523	28984524	5637-AR-ab.macs2_nomodel_shift75_peak_980	2.47725
chr10	29064383	29064384	5637-AR-ab.macs2_nomodel_shift75_peak_981	4.09016
chr10	29160378	29160379	5637-AR-ab.macs2_nomodel_shift75_peak_982	9.04639
chr10	29587752	29587753	5637-AR-ab.macs2_nomodel_shift75_peak_983	5.2018
chr10	29659469	29659470	5637-AR-ab.macs2_nomodel_shift75_peak_984	4.65144
chr10	29718892	29718893	5637-AR-ab.macs2_nomodel_shift75_peak_985	7.12627
chr10	29828972	29828973	5637-AR-ab.macs2_nomodel_shift75_peak_986	2.75795
chr10	29840245	29840246	5637-AR-ab.macs2_nomodel_shift75_peak_987	5.61644
chr10	29951685	29951686	5637-AR-ab.macs2_nomodel_shift75_peak_988	3.69764
chr10	29957760	29957761	5637-AR-ab.macs2_nomodel_shift75_peak_989	2.7113
chr10	30207557	30207558	5637-AR-ab.macs2_nomodel_shift75_peak_990	4.33537
chr10	33010408	33010409	5637-AR-ab.macs2_nomodel_shift75_peak_991	4.48422
chr10	33264608	33264609	5637-AR-ab.macs2_nomodel_shift75_peak_992	2.60015
chr10	33509195	33509196	5637-AR-ab.macs2_nomodel_shift75_peak_993	5.18357
chr10	33661759	33661760	5637-AR-ab.macs2_nomodel_shift75_peak_994	3.39985
chr10	33897784	33897785	5637-AR-ab.macs2_nomodel_shift75_peak_995	4.71287
chr10	34556923	34556924	5637-AR-ab.macs2_nomodel_shift75_peak_996	5.46337
chr10	34721725	34721726	5637-AR-ab.macs2_nomodel_shift75_peak_997	3.84442
chr10	34941777	34941778	5637-AR-ab.macs2_nomodel_shift75_peak_998	3.84442
chr10	35448741	35448742	5637-AR-ab.macs2_nomodel_shift75_peak_999	2.57678
chr10	37976737	37976738	5637-AR-ab.macs2_nomodel_shift75_peak_1000	3.33584
chr10	42552698	42552699	5637-AR-ab.macs2_nomodel_shift75_peak_1001	4.25036
chr10	42638470	42638471	5637-AR-ab.macs2_nomodel_shift75_peak_1002	5.83491
chr10	43356052	43356053	5637-AR-ab.macs2_nomodel_shift75_peak_1003	2.01258
chr10	45001768	45001769	5637-AR-ab.macs2_nomodel_shift75_peak_1004	3.5681
chr10	46397106	46397107	5637-AR-ab.macs2_nomodel_shift75_peak_1005	5.02205
chr10	46525076	46525077	5637-AR-ab.macs2_nomodel_shift75_peak_1006	1.99312
chr10	47383657	47383658	5637-AR-ab.macs2_nomodel_shift75_peak_1007	3.93585
chr10	47396559	47396560	5637-AR-ab.macs2_nomodel_shift75_peak_1008	8.85173
chr10	47406684	47406685	5637-AR-ab.macs2_nomodel_shift75_peak_1009	6.45453
chr10	48251919	48251920	5637-AR-ab.macs2_nomodel_shift75_peak_1010	3.33584
chr10	48471458	48471459	5637-AR-ab.macs2_nomodel_shift75_peak_1011	2.89622
chr10	50375178	50375179	5637-AR-ab.macs2_nomodel_shift75_peak_1012	2.29451
chr10	50471294	50471295	5637-AR-ab.macs2_nomodel_shift75_peak_1013	3.71506
chr10	52257169	52257170	5637-AR-ab.macs2_nomodel_shift75_peak_1014	3.80448
chr10	52443807	52443808	5637-AR-ab.macs2_nomodel_shift75_peak_1015	4.65237
chr10	60611625	60611626	5637-AR-ab.macs2_nomodel_shift75_peak_1016	3.78962
chr10	60956471	60956472	5637-AR-ab.macs2_nomodel_shift75_peak_1017	4.01234
chr10	60989692	60989693	5637-AR-ab.macs2_nomodel_shift75_peak_1018	7.35774
chr10	62886031	62886032	5637-AR-ab.macs2_nomodel_shift75_peak_1019	4.17222
chr10	62995764	62995765	5637-AR-ab.macs2_nomodel_shift75_peak_1020	4.71287
chr10	63712296	63712297	5637-AR-ab.macs2_nomodel_shift75_peak_1021	4.92275
chr10	68136007	68136008	5637-AR-ab.macs2_nomodel_shift75_peak_1022	2.70669
chr10	68331805	68331806	5637-AR-ab.macs2_nomodel_shift75_peak_1023	3.33582
chr10	69061927	69061928	5637-AR-ab.macs2_nomodel_shift75_peak_1024	4.23428
chr10	69123560	69123561	5637-AR-ab.macs2_nomodel_shift75_peak_1025	5.2745
chr10	69337740	69337741	5637-AR-ab.macs2_nomodel_shift75_peak_1026	2.17848
chr10	70147044	70147045	5637-AR-ab.macs2_nomodel_shift75_peak_1027	1.60347
chr10	70364279	70364280	5637-AR-ab.macs2_nomodel_shift75_peak_1028	5.1046
chr10	70387589	70387590	5637-AR-ab.macs2_nomodel_shift75_peak_1029	5.66895
chr10	70405519	70405520	5637-AR-ab.macs2_nomodel_shift75_peak_1030	2.93947
chr10	70804420	70804421	5637-AR-ab.macs2_nomodel_shift75_peak_1031	3.22213
chr10	71075390	71075391	5637-AR-ab.macs2_nomodel_shift75_peak_1032	4.39861
chr10	71247282	71247283	5637-AR-ab.macs2_nomodel_shift75_peak_1033	2.60996
chr10	71256143	71256144	5637-AR-ab.macs2_nomodel_shift75_peak_1034	4.94044
chr10	71868032	71868033	5637-AR-ab.macs2_nomodel_shift75_peak_1035	2.71955
chr10	71956731	71956732	5637-AR-ab.macs2_nomodel_shift75_peak_1036	1.95539
chr10	71998628	71998629	5637-AR-ab.macs2_nomodel_shift75_peak_1037	6.05495
chr10	72018233	72018234	5637-AR-ab.macs2_nomodel_shift75_peak_1038	4.3957
chr10	72292755	72292756	5637-AR-ab.macs2_nomodel_shift75_peak_1039	7.46789
chr10	72298439	72298440	5637-AR-ab.macs2_nomodel_shift75_peak_1040	3.24857
chr10	72310169	72310170	5637-AR-ab.macs2_nomodel_shift75_peak_1041	3.40334
chr10	72315310	72315311	5637-AR-ab.macs2_nomodel_shift75_peak_1042	3.67901
chr10	72323023	72323024	5637-AR-ab.macs2_nomodel_shift75_peak_1043	4.60262
chr10	72355346	72355347	5637-AR-ab.macs2_nomodel_shift75_peak_1044	3.70869
chr10	72688028	72688029	5637-AR-ab.macs2_nomodel_shift75_peak_1045	3.98692
chr10	72764167	72764168	5637-AR-ab.macs2_nomodel_shift75_peak_1046	4.71675
chr10	73414362	73414363	5637-AR-ab.macs2_nomodel_shift75_peak_1047	4.05045
chr10	73872375	73872376	5637-AR-ab.macs2_nomodel_shift75_peak_1048	2.19678
chr10	73932116	73932117	5637-AR-ab.macs2_nomodel_shift75_peak_1049	2.73198
chr10	73932840	73932841	5637-AR-ab.macs2_nomodel_shift75_peak_1050	3.26347
chr10	73966024	73966025	5637-AR-ab.macs2_nomodel_shift75_peak_1051	3.93585
chr10	73997620	73997621	5637-AR-ab.macs2_nomodel_shift75_peak_1052	2.3459
chr10	74020717	74020718	5637-AR-ab.macs2_nomodel_shift75_peak_1053	1.35063
chr10	74150965	74150966	5637-AR-ab.macs2_nomodel_shift75_peak_1054	5.5462
chr10	74177009	74177010	5637-AR-ab.macs2_nomodel_shift75_peak_1055	2.75795
chr10	74826489	74826490	5637-AR-ab.macs2_nomodel_shift75_peak_1056	9.09715
chr10	75210258	75210259	5637-AR-ab.macs2_nomodel_shift75_peak_1057	3.35471
chr10	75358932	75358933	5637-AR-ab.macs2_nomodel_shift75_peak_1058	3.66455
chr10	75430609	75430610	5637-AR-ab.macs2_nomodel_shift75_peak_1059	3.13571
chr10	75773861	75773862	5637-AR-ab.macs2_nomodel_shift75_peak_1060	4.42838
chr10	76080844	76080845	5637-AR-ab.macs2_nomodel_shift75_peak_1061	3.00523
chr10	76115900	76115901	5637-AR-ab.macs2_nomodel_shift75_peak_1062	3.86147
chr10	76150433	76150434	5637-AR-ab.macs2_nomodel_shift75_peak_1063	6.0655
chr10	76382606	76382607	5637-AR-ab.macs2_nomodel_shift75_peak_1064	2.22747
chr10	76492520	76492521	5637-AR-ab.macs2_nomodel_shift75_peak_1065	5.23805
chr10	77393113	77393114	5637-AR-ab.macs2_nomodel_shift75_peak_1066	1.91395
chr10	77857679	77857680	5637-AR-ab.macs2_nomodel_shift75_peak_1067	3.63248
chr10	77898993	77898994	5637-AR-ab.macs2_nomodel_shift75_peak_1068	12.6724
chr10	77943472	77943473	5637-AR-ab.macs2_nomodel_shift75_peak_1069	3.1567
chr10	78757216	78757217	5637-AR-ab.macs2_nomodel_shift75_peak_1070	3.52133
chr10	79071416	79071417	5637-AR-ab.macs2_nomodel_shift75_peak_1071	3.17822
chr10	79181483	79181484	5637-AR-ab.macs2_nomodel_shift75_peak_1072	2.68513
chr10	79985199	79985200	5637-AR-ab.macs2_nomodel_shift75_peak_1073	2.73198
chr10	80408068	80408069	5637-AR-ab.macs2_nomodel_shift75_peak_1074	2.77012
chr10	80453559	80453560	5637-AR-ab.macs2_nomodel_shift75_peak_1075	3.4553
chr10	80506554	80506555	5637-AR-ab.macs2_nomodel_shift75_peak_1076	4.52113
chr10	84527451	84527452	5637-AR-ab.macs2_nomodel_shift75_peak_1077	3.92438
chr10	87063548	87063549	5637-AR-ab.macs2_nomodel_shift75_peak_1078	1.44941
chr10	87818455	87818456	5637-AR-ab.macs2_nomodel_shift75_peak_1079	4.05045
chr10	88042753	88042754	5637-AR-ab.macs2_nomodel_shift75_peak_1080	2.22747
chr10	88428520	88428521	5637-AR-ab.macs2_nomodel_shift75_peak_1081	3.27864
chr10	88990319	88990320	5637-AR-ab.macs2_nomodel_shift75_peak_1082	5.34746
chr10	89032107	89032108	5637-AR-ab.macs2_nomodel_shift75_peak_1083	5.34746
chr10	89032636	89032637	5637-AR-ab.macs2_nomodel_shift75_peak_1084	5.34746
chr10	89095974	89095975	5637-AR-ab.macs2_nomodel_shift75_peak_1085	5.49616
chr10	89251182	89251183	5637-AR-ab.macs2_nomodel_shift75_peak_1086	3.62371
chr10	89328066	89328067	5637-AR-ab.macs2_nomodel_shift75_peak_1087	3.58006
chr10	90051353	90051354	5637-AR-ab.macs2_nomodel_shift75_peak_1088	1.68772
chr10	90186737	90186738	5637-AR-ab.macs2_nomodel_shift75_peak_1089	2.53733
chr10	90419237	90419238	5637-AR-ab.macs2_nomodel_shift75_peak_1090	4.39219
chr10	90587017	90587018	5637-AR-ab.macs2_nomodel_shift75_peak_1091	5.20346
chr10	90724039	90724040	5637-AR-ab.macs2_nomodel_shift75_peak_1092	2.65312
chr10	90742240	90742241	5637-AR-ab.macs2_nomodel_shift75_peak_1093	5.03884
chr10	90930839	90930840	5637-AR-ab.macs2_nomodel_shift75_peak_1094	3.98495
chr10	90969086	90969087	5637-AR-ab.macs2_nomodel_shift75_peak_1095	4.18459
chr10	91613671	91613672	5637-AR-ab.macs2_nomodel_shift75_peak_1096	3.16731
chr10	91652850	91652851	5637-AR-ab.macs2_nomodel_shift75_peak_1097	3.62122
chr10	91909208	91909209	5637-AR-ab.macs2_nomodel_shift75_peak_1098	2.9
chr10	92330221	92330222	5637-AR-ab.macs2_nomodel_shift75_peak_1099	3.33584
chr10	92517351	92517352	5637-AR-ab.macs2_nomodel_shift75_peak_1100	5.23805
chr10	92847392	92847393	5637-AR-ab.macs2_nomodel_shift75_peak_1101	3.09743
chr10	92892538	92892539	5637-AR-ab.macs2_nomodel_shift75_peak_1102	2.03556
chr10	93335495	93335496	5637-AR-ab.macs2_nomodel_shift75_peak_1103	3.92178
chr10	93459007	93459008	5637-AR-ab.macs2_nomodel_shift75_peak_1104	4.44802
chr10	93573289	93573290	5637-AR-ab.macs2_nomodel_shift75_peak_1105	4.48422
chr10	93747172	93747173	5637-AR-ab.macs2_nomodel_shift75_peak_1106	2.80575
chr10	94545401	94545402	5637-AR-ab.macs2_nomodel_shift75_peak_1107	3.7991
chr10	95229648	95229649	5637-AR-ab.macs2_nomodel_shift75_peak_1108	3.40612
chr10	95248014	95248015	5637-AR-ab.macs2_nomodel_shift75_peak_1109	2.44225
chr10	95276104	95276105	5637-AR-ab.macs2_nomodel_shift75_peak_1110	2.77882
chr10	95295169	95295170	5637-AR-ab.macs2_nomodel_shift75_peak_1111	5.40142
chr10	95334552	95334553	5637-AR-ab.macs2_nomodel_shift75_peak_1112	2.15709
chr10	95350816	95350817	5637-AR-ab.macs2_nomodel_shift75_peak_1113	3.84442
chr10	95394424	95394425	5637-AR-ab.macs2_nomodel_shift75_peak_1114	8.36194
chr10	95907890	95907891	5637-AR-ab.macs2_nomodel_shift75_peak_1115	3.58006
chr10	96130169	96130170	5637-AR-ab.macs2_nomodel_shift75_peak_1116	2.94989
chr10	96841192	96841193	5637-AR-ab.macs2_nomodel_shift75_peak_1117	4.09016
chr10	97572078	97572079	5637-AR-ab.macs2_nomodel_shift75_peak_1118	4.44802
chr10	97612634	97612635	5637-AR-ab.macs2_nomodel_shift75_peak_1119	1.87397
chr10	97890000	97890001	5637-AR-ab.macs2_nomodel_shift75_peak_1120	4.39861
chr10	98296491	98296492	5637-AR-ab.macs2_nomodel_shift75_peak_1121	3.30456
chr10	99667022	99667023	5637-AR-ab.macs2_nomodel_shift75_peak_1122	2.75795
chr10	99779701	99779702	5637-AR-ab.macs2_nomodel_shift75_peak_1123	5.83491
chr10	99921998	99921999	5637-AR-ab.macs2_nomodel_shift75_peak_1124	2.87301
chr10	99930724	99930725	5637-AR-ab.macs2_nomodel_shift75_peak_1125	5.26236
chr10	99966621	99966622	5637-AR-ab.macs2_nomodel_shift75_peak_1126	2.93908
chr10	100043751	100043752	5637-AR-ab.macs2_nomodel_shift75_peak_1127	4.23428
chr10	100229145	100229146	5637-AR-ab.macs2_nomodel_shift75_peak_1128	5.91105
chr10	100373094	100373095	5637-AR-ab.macs2_nomodel_shift75_peak_1129	2.28771
chr10	100890623	100890624	5637-AR-ab.macs2_nomodel_shift75_peak_1130	3.87267
chr10	101013161	101013162	5637-AR-ab.macs2_nomodel_shift75_peak_1131	6.59804
chr10	101032816	101032817	5637-AR-ab.macs2_nomodel_shift75_peak_1132	2.57678
chr10	101818880	101818881	5637-AR-ab.macs2_nomodel_shift75_peak_1133	4.59901
chr10	102132764	102132765	5637-AR-ab.macs2_nomodel_shift75_peak_1134	11.7232
chr10	102245052	102245053	5637-AR-ab.macs2_nomodel_shift75_peak_1135	2.37979
chr10	102502740	102502741	5637-AR-ab.macs2_nomodel_shift75_peak_1136	6.88935
chr10	102646151	102646152	5637-AR-ab.macs2_nomodel_shift75_peak_1137	3.75442
chr10	102691932	102691933	5637-AR-ab.macs2_nomodel_shift75_peak_1138	4.25036
chr10	102783001	102783002	5637-AR-ab.macs2_nomodel_shift75_peak_1139	2.94989
chr10	102854343	102854344	5637-AR-ab.macs2_nomodel_shift75_peak_1140	3.35471
chr10	103193641	103193642	5637-AR-ab.macs2_nomodel_shift75_peak_1141	3.73742
chr10	103241306	103241307	5637-AR-ab.macs2_nomodel_shift75_peak_1142	4.62547
chr10	103450996	103450997	5637-AR-ab.macs2_nomodel_shift75_peak_1143	1.74386
chr10	103824198	103824199	5637-AR-ab.macs2_nomodel_shift75_peak_1144	4.97012
chr10	103872614	103872615	5637-AR-ab.macs2_nomodel_shift75_peak_1145	4.35904
chr10	103882373	103882374	5637-AR-ab.macs2_nomodel_shift75_peak_1146	2.43651
chr10	104036155	104036156	5637-AR-ab.macs2_nomodel_shift75_peak_1147	4.03427
chr10	104232583	104232584	5637-AR-ab.macs2_nomodel_shift75_peak_1148	1.31374
chr10	109826127	109826128	5637-AR-ab.macs2_nomodel_shift75_peak_1149	4.25036
chr10	110326696	110326697	5637-AR-ab.macs2_nomodel_shift75_peak_1150	2.75795
chr10	110410917	110410918	5637-AR-ab.macs2_nomodel_shift75_peak_1151	6.70382
chr10	110536462	110536463	5637-AR-ab.macs2_nomodel_shift75_peak_1152	5.77772
chr10	110774347	110774348	5637-AR-ab.macs2_nomodel_shift75_peak_1153	2.20972
chr10	110919233	110919234	5637-AR-ab.macs2_nomodel_shift75_peak_1154	2.70669
chr10	112525255	112525256	5637-AR-ab.macs2_nomodel_shift75_peak_1155	2.22747
chr10	112732496	112732497	5637-AR-ab.macs2_nomodel_shift75_peak_1156	5.25852
chr10	113087337	113087338	5637-AR-ab.macs2_nomodel_shift75_peak_1157	4.49853
chr10	113099817	113099818	5637-AR-ab.macs2_nomodel_shift75_peak_1158	3.00523
chr10	113855948	113855949	5637-AR-ab.macs2_nomodel_shift75_peak_1159	2.73294
chr10	114174433	114174434	5637-AR-ab.macs2_nomodel_shift75_peak_1160	3.09743
chr10	114321066	114321067	5637-AR-ab.macs2_nomodel_shift75_peak_1161	4.07643
chr10	114337071	114337072	5637-AR-ab.macs2_nomodel_shift75_peak_1162	2.89988
chr10	114367311	114367312	5637-AR-ab.macs2_nomodel_shift75_peak_1163	4.23428
chr10	114500171	114500172	5637-AR-ab.macs2_nomodel_shift75_peak_1164	3.64934
chr10	114520015	114520016	5637-AR-ab.macs2_nomodel_shift75_peak_1165	3.86358
chr10	114648407	114648408	5637-AR-ab.macs2_nomodel_shift75_peak_1166	2.49988
chr10	116974563	116974564	5637-AR-ab.macs2_nomodel_shift75_peak_1167	3.98915
chr10	118502118	118502119	5637-AR-ab.macs2_nomodel_shift75_peak_1168	4.45182
chr10	119081063	119081064	5637-AR-ab.macs2_nomodel_shift75_peak_1169	7.12825
chr10	119100839	119100840	5637-AR-ab.macs2_nomodel_shift75_peak_1170	2.86407
chr10	119271381	119271382	5637-AR-ab.macs2_nomodel_shift75_peak_1171	2.9
chr10	119317322	119317323	5637-AR-ab.macs2_nomodel_shift75_peak_1172	5.03884
chr10	119596892	119596893	5637-AR-ab.macs2_nomodel_shift75_peak_1173	3.76812
chr10	119680502	119680503	5637-AR-ab.macs2_nomodel_shift75_peak_1174	4.20942
chr10	121077651	121077652	5637-AR-ab.macs2_nomodel_shift75_peak_1175	3.75013
chr10	121078678	121078679	5637-AR-ab.macs2_nomodel_shift75_peak_1176	3.62242
chr10	121159676	121159677	5637-AR-ab.macs2_nomodel_shift75_peak_1177	4.05045
chr10	121324946	121324947	5637-AR-ab.macs2_nomodel_shift75_peak_1178	6.08247
chr10	121407134	121407135	5637-AR-ab.macs2_nomodel_shift75_peak_1179	3.64934
chr10	121554043	121554044	5637-AR-ab.macs2_nomodel_shift75_peak_1180	3.93568
chr10	122293930	122293931	5637-AR-ab.macs2_nomodel_shift75_peak_1181	6.37343
chr10	124036079	124036080	5637-AR-ab.macs2_nomodel_shift75_peak_1182	3.00523
chr10	124043988	124043989	5637-AR-ab.macs2_nomodel_shift75_peak_1183	6.87112
chr10	124152626	124152627	5637-AR-ab.macs2_nomodel_shift75_peak_1184	2.46613
chr10	124626993	124626994	5637-AR-ab.macs2_nomodel_shift75_peak_1185	3.51387
chr10	124627740	124627741	5637-AR-ab.macs2_nomodel_shift75_peak_1186	3.58436
chr10	127945196	127945197	5637-AR-ab.macs2_nomodel_shift75_peak_1187	4.44802
chr10	128629773	128629774	5637-AR-ab.macs2_nomodel_shift75_peak_1188	5.52705
chr10	130109705	130109706	5637-AR-ab.macs2_nomodel_shift75_peak_1189	4.09174
chr10	131947943	131947944	5637-AR-ab.macs2_nomodel_shift75_peak_1190	6.83818
chr10	132448210	132448211	5637-AR-ab.macs2_nomodel_shift75_peak_1191	3.13727
chr10	133278749	133278750	5637-AR-ab.macs2_nomodel_shift75_peak_1192	5.15499
chr11	268048	268049	5637-AR-ab.macs2_nomodel_shift75_peak_1193	3.26347
chr11	320623	320624	5637-AR-ab.macs2_nomodel_shift75_peak_1194	2.81129
chr11	435313	435314	5637-AR-ab.macs2_nomodel_shift75_peak_1195	20.0491
chr11	590044	590045	5637-AR-ab.macs2_nomodel_shift75_peak_1196	2.40921
chr11	695474	695475	5637-AR-ab.macs2_nomodel_shift75_peak_1197	23.0427
chr11	727828	727829	5637-AR-ab.macs2_nomodel_shift75_peak_1198	4.03427
chr11	762835	762836	5637-AR-ab.macs2_nomodel_shift75_peak_1199	5.91824
chr11	834664	834665	5637-AR-ab.macs2_nomodel_shift75_peak_1200	3.56845
chr11	1389618	1389619	5637-AR-ab.macs2_nomodel_shift75_peak_1201	5.83491
chr11	1574209	1574210	5637-AR-ab.macs2_nomodel_shift75_peak_1202	4.25036
chr11	1705870	1705871	5637-AR-ab.macs2_nomodel_shift75_peak_1203	2.69104
chr11	1830684	1830685	5637-AR-ab.macs2_nomodel_shift75_peak_1204	3.39978
chr11	1863406	1863407	5637-AR-ab.macs2_nomodel_shift75_peak_1205	4.52113
chr11	1927249	1927250	5637-AR-ab.macs2_nomodel_shift75_peak_1206	2.41003
chr11	2142729	2142730	5637-AR-ab.macs2_nomodel_shift75_peak_1207	7.07055
chr11	2176037	2176038	5637-AR-ab.macs2_nomodel_shift75_peak_1208	2.89979
chr11	2256815	2256816	5637-AR-ab.macs2_nomodel_shift75_peak_1209	2.89988
chr11	2742199	2742200	5637-AR-ab.macs2_nomodel_shift75_peak_1210	5.2018
chr11	2825734	2825735	5637-AR-ab.macs2_nomodel_shift75_peak_1211	4.50736
chr11	3049804	3049805	5637-AR-ab.macs2_nomodel_shift75_peak_1212	3.84442
chr11	3422875	3422876	5637-AR-ab.macs2_nomodel_shift75_peak_1213	6.06834
chr11	3477522	3477523	5637-AR-ab.macs2_nomodel_shift75_peak_1214	2.49102
chr11	3905412	3905413	5637-AR-ab.macs2_nomodel_shift75_peak_1215	3.86358
chr11	6234846	6234847	5637-AR-ab.macs2_nomodel_shift75_peak_1216	2.86407
chr11	6390172	6390173	5637-AR-ab.macs2_nomodel_shift75_peak_1217	6.49777
chr11	6418361	6418362	5637-AR-ab.macs2_nomodel_shift75_peak_1218	4.18459
chr11	6586663	6586664	5637-AR-ab.macs2_nomodel_shift75_peak_1219	5.03884
chr11	6612548	6612549	5637-AR-ab.macs2_nomodel_shift75_peak_1220	2.19435
chr11	7597563	7597564	5637-AR-ab.macs2_nomodel_shift75_peak_1221	2.41031
chr11	7858440	7858441	5637-AR-ab.macs2_nomodel_shift75_peak_1222	3.80448
chr11	7906001	7906002	5637-AR-ab.macs2_nomodel_shift75_peak_1223	2.93947
chr11	8343041	8343042	5637-AR-ab.macs2_nomodel_shift75_peak_1224	5.02543
chr11	8814581	8814582	5637-AR-ab.macs2_nomodel_shift75_peak_1225	2.40637
chr11	8832830	8832831	5637-AR-ab.macs2_nomodel_shift75_peak_1226	3.59125
chr11	8840055	8840056	5637-AR-ab.macs2_nomodel_shift75_peak_1227	2.51911
chr11	9001838	9001839	5637-AR-ab.macs2_nomodel_shift75_peak_1228	2.87301
chr11	9138075	9138076	5637-AR-ab.macs2_nomodel_shift75_peak_1229	2.01258
chr11	9330676	9330677	5637-AR-ab.macs2_nomodel_shift75_peak_1230	2.27408
chr11	9363178	9363179	5637-AR-ab.macs2_nomodel_shift75_peak_1231	3.62242
chr11	9364200	9364201	5637-AR-ab.macs2_nomodel_shift75_peak_1232	2.37308
chr11	9460940	9460941	5637-AR-ab.macs2_nomodel_shift75_peak_1233	6.218
chr11	9538810	9538811	5637-AR-ab.macs2_nomodel_shift75_peak_1234	2.15709
chr11	9613907	9613908	5637-AR-ab.macs2_nomodel_shift75_peak_1235	6.2571
chr11	9759659	9759660	5637-AR-ab.macs2_nomodel_shift75_peak_1236	1.69096
chr11	9906367	9906368	5637-AR-ab.macs2_nomodel_shift75_peak_1237	3.7991
chr11	9982804	9982805	5637-AR-ab.macs2_nomodel_shift75_peak_1238	3.51387
chr11	10122876	10122877	5637-AR-ab.macs2_nomodel_shift75_peak_1239	5.06606
chr11	10309499	10309500	5637-AR-ab.macs2_nomodel_shift75_peak_1240	4.79842
chr11	10355744	10355745	5637-AR-ab.macs2_nomodel_shift75_peak_1241	2.94989
chr11	10366991	10366992	5637-AR-ab.macs2_nomodel_shift75_peak_1242	6.0655
chr11	10451242	10451243	5637-AR-ab.macs2_nomodel_shift75_peak_1243	2.3459
chr11	10488357	10488358	5637-AR-ab.macs2_nomodel_shift75_peak_1244	3.29744
chr11	10659071	10659072	5637-AR-ab.macs2_nomodel_shift75_peak_1245	1.95539
chr11	10735933	10735934	5637-AR-ab.macs2_nomodel_shift75_peak_1246	2.12067
chr11	10809390	10809391	5637-AR-ab.macs2_nomodel_shift75_peak_1247	3.31121
chr11	10857965	10857966	5637-AR-ab.macs2_nomodel_shift75_peak_1248	5.40932
chr11	10899809	10899810	5637-AR-ab.macs2_nomodel_shift75_peak_1249	5.47346
chr11	11002421	11002422	5637-AR-ab.macs2_nomodel_shift75_peak_1250	6.62457
chr11	12044837	12044838	5637-AR-ab.macs2_nomodel_shift75_peak_1251	2.05918
chr11	12066307	12066308	5637-AR-ab.macs2_nomodel_shift75_peak_1252	2.76023
chr11	12167003	12167004	5637-AR-ab.macs2_nomodel_shift75_peak_1253	5.36406
chr11	12175666	12175667	5637-AR-ab.macs2_nomodel_shift75_peak_1254	4.05609
chr11	12182925	12182926	5637-AR-ab.macs2_nomodel_shift75_peak_1255	11.6813
chr11	12223802	12223803	5637-AR-ab.macs2_nomodel_shift75_peak_1256	3.15622
chr11	12287912	12287913	5637-AR-ab.macs2_nomodel_shift75_peak_1257	6.04693
chr11	12431240	12431241	5637-AR-ab.macs2_nomodel_shift75_peak_1258	3.92637
chr11	12587640	12587641	5637-AR-ab.macs2_nomodel_shift75_peak_1259	4.09016
chr11	12693843	12693844	5637-AR-ab.macs2_nomodel_shift75_peak_1260	4.73475
chr11	12724215	12724216	5637-AR-ab.macs2_nomodel_shift75_peak_1261	3.02856
chr11	12746957	12746958	5637-AR-ab.macs2_nomodel_shift75_peak_1262	3.21594
chr11	12828372	12828373	5637-AR-ab.macs2_nomodel_shift75_peak_1263	5.34746
chr11	13126375	13126376	5637-AR-ab.macs2_nomodel_shift75_peak_1264	3.66291
chr11	13127307	13127308	5637-AR-ab.macs2_nomodel_shift75_peak_1265	2.89988
chr11	13140741	13140742	5637-AR-ab.macs2_nomodel_shift75_peak_1266	3.56503
chr11	13160716	13160717	5637-AR-ab.macs2_nomodel_shift75_peak_1267	9.52117
chr11	13161131	13161132	5637-AR-ab.macs2_nomodel_shift75_peak_1268	3.66291
chr11	13168675	13168676	5637-AR-ab.macs2_nomodel_shift75_peak_1269	3.33584
chr11	13207883	13207884	5637-AR-ab.macs2_nomodel_shift75_peak_1270	2.75774
chr11	13216381	13216382	5637-AR-ab.macs2_nomodel_shift75_peak_1271	12.9443
chr11	13216818	13216819	5637-AR-ab.macs2_nomodel_shift75_peak_1272	4.72401
chr11	13261048	13261049	5637-AR-ab.macs2_nomodel_shift75_peak_1273	9.16409
chr11	13645523	13645524	5637-AR-ab.macs2_nomodel_shift75_peak_1274	2.87301
chr11	13873636	13873637	5637-AR-ab.macs2_nomodel_shift75_peak_1275	8.97043
chr11	13903239	13903240	5637-AR-ab.macs2_nomodel_shift75_peak_1276	4.25036
chr11	13924197	13924198	5637-AR-ab.macs2_nomodel_shift75_peak_1277	7.61295
chr11	13940753	13940754	5637-AR-ab.macs2_nomodel_shift75_peak_1278	5.58378
chr11	14520304	14520305	5637-AR-ab.macs2_nomodel_shift75_peak_1279	4.50594
chr11	14844658	14844659	5637-AR-ab.macs2_nomodel_shift75_peak_1280	7.49253
chr11	14891390	14891391	5637-AR-ab.macs2_nomodel_shift75_peak_1281	2.37308
chr11	14892170	14892171	5637-AR-ab.macs2_nomodel_shift75_peak_1282	4.35741
chr11	15865330	15865331	5637-AR-ab.macs2_nomodel_shift75_peak_1283	4.09174
chr11	16002050	16002051	5637-AR-ab.macs2_nomodel_shift75_peak_1284	4.86653
chr11	16097869	16097870	5637-AR-ab.macs2_nomodel_shift75_peak_1285	3.98495
chr11	16669780	16669781	5637-AR-ab.macs2_nomodel_shift75_peak_1286	3.16731
chr11	16738667	16738668	5637-AR-ab.macs2_nomodel_shift75_peak_1287	5.34746
chr11	16791586	16791587	5637-AR-ab.macs2_nomodel_shift75_peak_1288	3.82223
chr11	16902088	16902089	5637-AR-ab.macs2_nomodel_shift75_peak_1289	3.93585
chr11	16918552	16918553	5637-AR-ab.macs2_nomodel_shift75_peak_1290	2.37308
chr11	16924082	16924083	5637-AR-ab.macs2_nomodel_shift75_peak_1291	1.99312
chr11	16986816	16986817	5637-AR-ab.macs2_nomodel_shift75_peak_1292	4.23428
chr11	17000815	17000816	5637-AR-ab.macs2_nomodel_shift75_peak_1293	2.53733
chr11	17012854	17012855	5637-AR-ab.macs2_nomodel_shift75_peak_1294	3.27109
chr11	17078024	17078025	5637-AR-ab.macs2_nomodel_shift75_peak_1295	4.99689
chr11	18013528	18013529	5637-AR-ab.macs2_nomodel_shift75_peak_1296	2.37308
chr11	18215475	18215476	5637-AR-ab.macs2_nomodel_shift75_peak_1297	4.25036
chr11	18265897	18265898	5637-AR-ab.macs2_nomodel_shift75_peak_1298	3.02856
chr11	18384203	18384204	5637-AR-ab.macs2_nomodel_shift75_peak_1299	5.49611
chr11	18527109	18527110	5637-AR-ab.macs2_nomodel_shift75_peak_1300	4.58222
chr11	18900481	18900482	5637-AR-ab.macs2_nomodel_shift75_peak_1301	8.68603
chr11	18958213	18958214	5637-AR-ab.macs2_nomodel_shift75_peak_1302	5.06606
chr11	19028243	19028244	5637-AR-ab.macs2_nomodel_shift75_peak_1303	5.57297
chr11	19094297	19094298	5637-AR-ab.macs2_nomodel_shift75_peak_1304	3.07268
chr11	19243680	19243681	5637-AR-ab.macs2_nomodel_shift75_peak_1305	2.37767
chr11	19244897	19244898	5637-AR-ab.macs2_nomodel_shift75_peak_1306	4.94044
chr11	19370542	19370543	5637-AR-ab.macs2_nomodel_shift75_peak_1307	5.34746
chr11	19660684	19660685	5637-AR-ab.macs2_nomodel_shift75_peak_1308	3.76812
chr11	19712561	19712562	5637-AR-ab.macs2_nomodel_shift75_peak_1309	3.33584
chr11	19753465	19753466	5637-AR-ab.macs2_nomodel_shift75_peak_1310	2.09724
chr11	19979237	19979238	5637-AR-ab.macs2_nomodel_shift75_peak_1311	2.57678
chr11	20112501	20112502	5637-AR-ab.macs2_nomodel_shift75_peak_1312	4.36082
chr11	20559912	20559913	5637-AR-ab.macs2_nomodel_shift75_peak_1313	7.51872
chr11	22021551	22021552	5637-AR-ab.macs2_nomodel_shift75_peak_1314	2.47725
chr11	22635457	22635458	5637-AR-ab.macs2_nomodel_shift75_peak_1315	3.89452
chr11	22829605	22829606	5637-AR-ab.macs2_nomodel_shift75_peak_1316	4.42838
chr11	24932356	24932357	5637-AR-ab.macs2_nomodel_shift75_peak_1317	2.87301
chr11	24932753	24932754	5637-AR-ab.macs2_nomodel_shift75_peak_1318	2.80575
chr11	26028408	26028409	5637-AR-ab.macs2_nomodel_shift75_peak_1319	3.33584
chr11	26556843	26556844	5637-AR-ab.macs2_nomodel_shift75_peak_1320	2.43651
chr11	27040766	27040767	5637-AR-ab.macs2_nomodel_shift75_peak_1321	7.03726
chr11	27210083	27210084	5637-AR-ab.macs2_nomodel_shift75_peak_1322	3.45898
chr11	27507047	27507048	5637-AR-ab.macs2_nomodel_shift75_peak_1323	3.33584
chr11	27718831	27718832	5637-AR-ab.macs2_nomodel_shift75_peak_1324	3.62371
chr11	27796630	27796631	5637-AR-ab.macs2_nomodel_shift75_peak_1325	5.52449
chr11	27934048	27934049	5637-AR-ab.macs2_nomodel_shift75_peak_1326	3.16731
chr11	27934450	27934451	5637-AR-ab.macs2_nomodel_shift75_peak_1327	3.87267
chr11	28049272	28049273	5637-AR-ab.macs2_nomodel_shift75_peak_1328	3.89452
chr11	28620265	28620266	5637-AR-ab.macs2_nomodel_shift75_peak_1329	4.0351
chr11	28673658	28673659	5637-AR-ab.macs2_nomodel_shift75_peak_1330	4.08076
chr11	28674062	28674063	5637-AR-ab.macs2_nomodel_shift75_peak_1331	4.1219
chr11	28836709	28836710	5637-AR-ab.macs2_nomodel_shift75_peak_1332	1.62388
chr11	30393286	30393287	5637-AR-ab.macs2_nomodel_shift75_peak_1333	2.52436
chr11	30413161	30413162	5637-AR-ab.macs2_nomodel_shift75_peak_1334	5.52892
chr11	30422377	30422378	5637-AR-ab.macs2_nomodel_shift75_peak_1335	5.60763
chr11	30422931	30422932	5637-AR-ab.macs2_nomodel_shift75_peak_1336	4.96556
chr11	30454105	30454106	5637-AR-ab.macs2_nomodel_shift75_peak_1337	8.5695
chr11	30741254	30741255	5637-AR-ab.macs2_nomodel_shift75_peak_1338	3.71506
chr11	32088518	32088519	5637-AR-ab.macs2_nomodel_shift75_peak_1339	3.98981
chr11	32707356	32707357	5637-AR-ab.macs2_nomodel_shift75_peak_1340	6.3017
chr11	32838524	32838525	5637-AR-ab.macs2_nomodel_shift75_peak_1341	8.16317
chr11	33061083	33061084	5637-AR-ab.macs2_nomodel_shift75_peak_1342	4.81351
chr11	33633623	33633624	5637-AR-ab.macs2_nomodel_shift75_peak_1343	5.54024
chr11	33690985	33690986	5637-AR-ab.macs2_nomodel_shift75_peak_1344	2.5664
chr11	33802526	33802527	5637-AR-ab.macs2_nomodel_shift75_peak_1345	3.33942
chr11	34105298	34105299	5637-AR-ab.macs2_nomodel_shift75_peak_1346	6.87112
chr11	34234473	34234474	5637-AR-ab.macs2_nomodel_shift75_peak_1347	3.26347
chr11	34263464	34263465	5637-AR-ab.macs2_nomodel_shift75_peak_1348	2.46613
chr11	34274801	34274802	5637-AR-ab.macs2_nomodel_shift75_peak_1349	2.20972
chr11	34345198	34345199	5637-AR-ab.macs2_nomodel_shift75_peak_1350	6.06834
chr11	34396128	34396129	5637-AR-ab.macs2_nomodel_shift75_peak_1351	4.8042
chr11	34484081	34484082	5637-AR-ab.macs2_nomodel_shift75_peak_1352	8.02901
chr11	34600774	34600775	5637-AR-ab.macs2_nomodel_shift75_peak_1353	5.30616
chr11	34653897	34653898	5637-AR-ab.macs2_nomodel_shift75_peak_1354	2.71556
chr11	34750132	34750133	5637-AR-ab.macs2_nomodel_shift75_peak_1355	8.53305
chr11	34916771	34916772	5637-AR-ab.macs2_nomodel_shift75_peak_1356	5.22785
chr11	35009966	35009967	5637-AR-ab.macs2_nomodel_shift75_peak_1357	5.24707
chr11	35040513	35040514	5637-AR-ab.macs2_nomodel_shift75_peak_1358	6.39378
chr11	35082615	35082616	5637-AR-ab.macs2_nomodel_shift75_peak_1359	3.19329
chr11	35111434	35111435	5637-AR-ab.macs2_nomodel_shift75_peak_1360	3.11912
chr11	35352488	35352489	5637-AR-ab.macs2_nomodel_shift75_peak_1361	3.73742
chr11	35364004	35364005	5637-AR-ab.macs2_nomodel_shift75_peak_1362	9.43839
chr11	35568082	35568083	5637-AR-ab.macs2_nomodel_shift75_peak_1363	4.3957
chr11	35822161	35822162	5637-AR-ab.macs2_nomodel_shift75_peak_1364	4.05045
chr11	35908157	35908158	5637-AR-ab.macs2_nomodel_shift75_peak_1365	3.4553
chr11	36455668	36455669	5637-AR-ab.macs2_nomodel_shift75_peak_1366	4.25036
chr11	36594621	36594622	5637-AR-ab.macs2_nomodel_shift75_peak_1367	5.16317
chr11	36774701	36774702	5637-AR-ab.macs2_nomodel_shift75_peak_1368	7.23361
chr11	43681200	43681201	5637-AR-ab.macs2_nomodel_shift75_peak_1369	2.65312
chr11	44574968	44574969	5637-AR-ab.macs2_nomodel_shift75_peak_1370	4.33537
chr11	45158236	45158237	5637-AR-ab.macs2_nomodel_shift75_peak_1371	3.21916
chr11	45553297	45553298	5637-AR-ab.macs2_nomodel_shift75_peak_1372	2.80575
chr11	45771547	45771548	5637-AR-ab.macs2_nomodel_shift75_peak_1373	4.20846
chr11	46363531	46363532	5637-AR-ab.macs2_nomodel_shift75_peak_1374	2.43388
chr11	46553867	46553868	5637-AR-ab.macs2_nomodel_shift75_peak_1375	3.66291
chr11	46687823	46687824	5637-AR-ab.macs2_nomodel_shift75_peak_1376	3.78408
chr11	47177663	47177664	5637-AR-ab.macs2_nomodel_shift75_peak_1377	2.3246
chr11	47215143	47215144	5637-AR-ab.macs2_nomodel_shift75_peak_1378	5.0046
chr11	47259549	47259550	5637-AR-ab.macs2_nomodel_shift75_peak_1379	6.88935
chr11	47269350	47269351	5637-AR-ab.macs2_nomodel_shift75_peak_1380	2.9433
chr11	47767474	47767475	5637-AR-ab.macs2_nomodel_shift75_peak_1381	5.07249
chr11	47924517	47924518	5637-AR-ab.macs2_nomodel_shift75_peak_1382	4.67678
chr11	47947375	47947376	5637-AR-ab.macs2_nomodel_shift75_peak_1383	5.13585
chr11	48191625	48191626	5637-AR-ab.macs2_nomodel_shift75_peak_1384	6.27569
chr11	55658354	55658355	5637-AR-ab.macs2_nomodel_shift75_peak_1385	3.1129
chr11	56932656	56932657	5637-AR-ab.macs2_nomodel_shift75_peak_1386	3.12531
chr11	57278158	57278159	5637-AR-ab.macs2_nomodel_shift75_peak_1387	5.45127
chr11	57293334	57293335	5637-AR-ab.macs2_nomodel_shift75_peak_1388	4.64047
chr11	57322560	57322561	5637-AR-ab.macs2_nomodel_shift75_peak_1389	2.3661
chr11	57531246	57531247	5637-AR-ab.macs2_nomodel_shift75_peak_1390	3.09743
chr11	57666895	57666896	5637-AR-ab.macs2_nomodel_shift75_peak_1391	2.20194
chr11	57667605	57667606	5637-AR-ab.macs2_nomodel_shift75_peak_1392	11.0445
chr11	57712498	57712499	5637-AR-ab.macs2_nomodel_shift75_peak_1393	1.98413
chr11	57799154	57799155	5637-AR-ab.macs2_nomodel_shift75_peak_1394	3.11912
chr11	57901891	57901892	5637-AR-ab.macs2_nomodel_shift75_peak_1395	2.12067
chr11	58578381	58578382	5637-AR-ab.macs2_nomodel_shift75_peak_1396	3.17179
chr11	59157882	59157883	5637-AR-ab.macs2_nomodel_shift75_peak_1397	2.65312
chr11	59174679	59174680	5637-AR-ab.macs2_nomodel_shift75_peak_1398	3.35464
chr11	59175046	59175047	5637-AR-ab.macs2_nomodel_shift75_peak_1399	4.48911
chr11	59186101	59186102	5637-AR-ab.macs2_nomodel_shift75_peak_1400	5.91046
chr11	59616001	59616002	5637-AR-ab.macs2_nomodel_shift75_peak_1401	1.91395
chr11	59668148	59668149	5637-AR-ab.macs2_nomodel_shift75_peak_1402	2.61469
chr11	59680364	59680365	5637-AR-ab.macs2_nomodel_shift75_peak_1403	2.29451
chr11	59707215	59707216	5637-AR-ab.macs2_nomodel_shift75_peak_1404	3.64934
chr11	59756152	59756153	5637-AR-ab.macs2_nomodel_shift75_peak_1405	3.58436
chr11	59787414	59787415	5637-AR-ab.macs2_nomodel_shift75_peak_1406	1.96599
chr11	59857686	59857687	5637-AR-ab.macs2_nomodel_shift75_peak_1407	3.51694
chr11	60447169	60447170	5637-AR-ab.macs2_nomodel_shift75_peak_1408	8.97865
chr11	60915346	60915347	5637-AR-ab.macs2_nomodel_shift75_peak_1409	4.41914
chr11	60979269	60979270	5637-AR-ab.macs2_nomodel_shift75_peak_1410	3.26347
chr11	61153336	61153337	5637-AR-ab.macs2_nomodel_shift75_peak_1411	2.75774
chr11	61297648	61297649	5637-AR-ab.macs2_nomodel_shift75_peak_1412	5.23986
chr11	61675792	61675793	5637-AR-ab.macs2_nomodel_shift75_peak_1413	3.98495
chr11	61959393	61959394	5637-AR-ab.macs2_nomodel_shift75_peak_1414	4.61073
chr11	62004868	62004869	5637-AR-ab.macs2_nomodel_shift75_peak_1415	3.33584
chr11	62025780	62025781	5637-AR-ab.macs2_nomodel_shift75_peak_1416	6.11636
chr11	62046236	62046237	5637-AR-ab.macs2_nomodel_shift75_peak_1417	3.05845
chr11	62500162	62500163	5637-AR-ab.macs2_nomodel_shift75_peak_1418	7.57903
chr11	62547824	62547825	5637-AR-ab.macs2_nomodel_shift75_peak_1419	4.13593
chr11	62553739	62553740	5637-AR-ab.macs2_nomodel_shift75_peak_1420	7.04259
chr11	62560894	62560895	5637-AR-ab.macs2_nomodel_shift75_peak_1421	3.56503
chr11	62592070	62592071	5637-AR-ab.macs2_nomodel_shift75_peak_1422	4.95872
chr11	62602173	62602174	5637-AR-ab.macs2_nomodel_shift75_peak_1423	2.23945
chr11	62778428	62778429	5637-AR-ab.macs2_nomodel_shift75_peak_1424	3.44071
chr11	62832608	62832609	5637-AR-ab.macs2_nomodel_shift75_peak_1425	2.46156
chr11	62841523	62841524	5637-AR-ab.macs2_nomodel_shift75_peak_1426	7.48929
chr11	62880685	62880686	5637-AR-ab.macs2_nomodel_shift75_peak_1427	2.35457
chr11	63435506	63435507	5637-AR-ab.macs2_nomodel_shift75_peak_1428	5.06606
chr11	63567365	63567366	5637-AR-ab.macs2_nomodel_shift75_peak_1429	6.76644
chr11	63581563	63581564	5637-AR-ab.macs2_nomodel_shift75_peak_1430	3.39418
chr11	63682002	63682003	5637-AR-ab.macs2_nomodel_shift75_peak_1431	3.01517
chr11	64121002	64121003	5637-AR-ab.macs2_nomodel_shift75_peak_1432	3.8052
chr11	64121561	64121562	5637-AR-ab.macs2_nomodel_shift75_peak_1433	3.66291
chr11	64304268	64304269	5637-AR-ab.macs2_nomodel_shift75_peak_1434	6.69171
chr11	64321570	64321571	5637-AR-ab.macs2_nomodel_shift75_peak_1435	4.75197
chr11	64331990	64331991	5637-AR-ab.macs2_nomodel_shift75_peak_1436	6.00848
chr11	64358239	64358240	5637-AR-ab.macs2_nomodel_shift75_peak_1437	2.47725
chr11	64464449	64464450	5637-AR-ab.macs2_nomodel_shift75_peak_1438	4.99689
chr11	64543137	64543138	5637-AR-ab.macs2_nomodel_shift75_peak_1439	3.98495
chr11	64779003	64779004	5637-AR-ab.macs2_nomodel_shift75_peak_1440	5.18755
chr11	64804251	64804252	5637-AR-ab.macs2_nomodel_shift75_peak_1441	1.76866
chr11	64842396	64842397	5637-AR-ab.macs2_nomodel_shift75_peak_1442	3.16731
chr11	64877191	64877192	5637-AR-ab.macs2_nomodel_shift75_peak_1443	3.05845
chr11	65027604	65027605	5637-AR-ab.macs2_nomodel_shift75_peak_1444	4.20942
chr11	65151026	65151027	5637-AR-ab.macs2_nomodel_shift75_peak_1445	6.3201
chr11	65225314	65225315	5637-AR-ab.macs2_nomodel_shift75_peak_1446	4.72401
chr11	65382205	65382206	5637-AR-ab.macs2_nomodel_shift75_peak_1447	3.31042
chr11	65382672	65382673	5637-AR-ab.macs2_nomodel_shift75_peak_1448	6.87454
chr11	65496867	65496868	5637-AR-ab.macs2_nomodel_shift75_peak_1449	3.86301
chr11	65507535	65507536	5637-AR-ab.macs2_nomodel_shift75_peak_1450	4.25036
chr11	65549008	65549009	5637-AR-ab.macs2_nomodel_shift75_peak_1451	2.75942
chr11	65555793	65555794	5637-AR-ab.macs2_nomodel_shift75_peak_1452	2.57256
chr11	65615204	65615205	5637-AR-ab.macs2_nomodel_shift75_peak_1453	8.51865
chr11	65663389	65663390	5637-AR-ab.macs2_nomodel_shift75_peak_1454	5.61452
chr11	65782636	65782637	5637-AR-ab.macs2_nomodel_shift75_peak_1455	2.43388
chr11	66002345	66002346	5637-AR-ab.macs2_nomodel_shift75_peak_1456	4.3242
chr11	66289553	66289554	5637-AR-ab.macs2_nomodel_shift75_peak_1457	3.07268
chr11	66438923	66438924	5637-AR-ab.macs2_nomodel_shift75_peak_1458	8.77884
chr11	66695160	66695161	5637-AR-ab.macs2_nomodel_shift75_peak_1459	4.52113
chr11	66971184	66971185	5637-AR-ab.macs2_nomodel_shift75_peak_1460	4.65816
chr11	67033793	67033794	5637-AR-ab.macs2_nomodel_shift75_peak_1461	2.68513
chr11	67078616	67078617	5637-AR-ab.macs2_nomodel_shift75_peak_1462	3.1129
chr11	67239919	67239920	5637-AR-ab.macs2_nomodel_shift75_peak_1463	2.52436
chr11	67302996	67302997	5637-AR-ab.macs2_nomodel_shift75_peak_1464	2.63459
chr11	67332371	67332372	5637-AR-ab.macs2_nomodel_shift75_peak_1465	3.1129
chr11	67469521	67469522	5637-AR-ab.macs2_nomodel_shift75_peak_1466	4.48911
chr11	67506031	67506032	5637-AR-ab.macs2_nomodel_shift75_peak_1467	2.77569
chr11	67627752	67627753	5637-AR-ab.macs2_nomodel_shift75_peak_1468	2.81373
chr11	67805692	67805693	5637-AR-ab.macs2_nomodel_shift75_peak_1469	4.81968
chr11	68040238	68040239	5637-AR-ab.macs2_nomodel_shift75_peak_1470	3.29744
chr11	68342798	68342799	5637-AR-ab.macs2_nomodel_shift75_peak_1471	4.39861
chr11	68380910	68380911	5637-AR-ab.macs2_nomodel_shift75_peak_1472	3.20518
chr11	68458275	68458276	5637-AR-ab.macs2_nomodel_shift75_peak_1473	5.45127
chr11	69101445	69101446	5637-AR-ab.macs2_nomodel_shift75_peak_1474	2.85774
chr11	69122726	69122727	5637-AR-ab.macs2_nomodel_shift75_peak_1475	5.26236
chr11	69302011	69302012	5637-AR-ab.macs2_nomodel_shift75_peak_1476	4.82178
chr11	69337842	69337843	5637-AR-ab.macs2_nomodel_shift75_peak_1477	2.3661
chr11	69420879	69420880	5637-AR-ab.macs2_nomodel_shift75_peak_1478	2.69104
chr11	69641440	69641441	5637-AR-ab.macs2_nomodel_shift75_peak_1479	2.68513
chr11	69674846	69674847	5637-AR-ab.macs2_nomodel_shift75_peak_1480	2.77012
chr11	69948590	69948591	5637-AR-ab.macs2_nomodel_shift75_peak_1481	4.2844
chr11	70049047	70049048	5637-AR-ab.macs2_nomodel_shift75_peak_1482	2.10583
chr11	70063884	70063885	5637-AR-ab.macs2_nomodel_shift75_peak_1483	3.4553
chr11	70233850	70233851	5637-AR-ab.macs2_nomodel_shift75_peak_1484	3.49486
chr11	70398000	70398001	5637-AR-ab.macs2_nomodel_shift75_peak_1485	2.9079
chr11	70399612	70399613	5637-AR-ab.macs2_nomodel_shift75_peak_1486	2.43651
chr11	71787164	71787165	5637-AR-ab.macs2_nomodel_shift75_peak_1487	4.15394
chr11	72414215	72414216	5637-AR-ab.macs2_nomodel_shift75_peak_1488	4.09174
chr11	72434429	72434430	5637-AR-ab.macs2_nomodel_shift75_peak_1489	6.53846
chr11	72812784	72812785	5637-AR-ab.macs2_nomodel_shift75_peak_1490	4.43145
chr11	73186243	73186244	5637-AR-ab.macs2_nomodel_shift75_peak_1491	4.51885
chr11	73194583	73194584	5637-AR-ab.macs2_nomodel_shift75_peak_1492	3.83673
chr11	73195204	73195205	5637-AR-ab.macs2_nomodel_shift75_peak_1493	3.35471
chr11	73289138	73289139	5637-AR-ab.macs2_nomodel_shift75_peak_1494	2.31128
chr11	73570792	73570793	5637-AR-ab.macs2_nomodel_shift75_peak_1495	6.95265
chr11	73598410	73598411	5637-AR-ab.macs2_nomodel_shift75_peak_1496	8.93228
chr11	73779695	73779696	5637-AR-ab.macs2_nomodel_shift75_peak_1497	4.72401
chr11	73787948	73787949	5637-AR-ab.macs2_nomodel_shift75_peak_1498	3.30456
chr11	73983187	73983188	5637-AR-ab.macs2_nomodel_shift75_peak_1499	4.77792
chr11	74171130	74171131	5637-AR-ab.macs2_nomodel_shift75_peak_1500	6.81516
chr11	74381417	74381418	5637-AR-ab.macs2_nomodel_shift75_peak_1501	4.08701
chr11	74417931	74417932	5637-AR-ab.macs2_nomodel_shift75_peak_1502	7.66177
chr11	74546828	74546829	5637-AR-ab.macs2_nomodel_shift75_peak_1503	4.39394
chr11	74943377	74943378	5637-AR-ab.macs2_nomodel_shift75_peak_1504	8.36194
chr11	75563664	75563665	5637-AR-ab.macs2_nomodel_shift75_peak_1505	2.97808
chr11	76234127	76234128	5637-AR-ab.macs2_nomodel_shift75_peak_1506	3.50403
chr11	76291994	76291995	5637-AR-ab.macs2_nomodel_shift75_peak_1507	3.23855
chr11	76381539	76381540	5637-AR-ab.macs2_nomodel_shift75_peak_1508	3.05845
chr11	76444682	76444683	5637-AR-ab.macs2_nomodel_shift75_peak_1509	2.26927
chr11	76577219	76577220	5637-AR-ab.macs2_nomodel_shift75_peak_1510	7.76931
chr11	76578465	76578466	5637-AR-ab.macs2_nomodel_shift75_peak_1511	4.28627
chr11	76788679	76788680	5637-AR-ab.macs2_nomodel_shift75_peak_1512	5.10847
chr11	76824185	76824186	5637-AR-ab.macs2_nomodel_shift75_peak_1513	2.44225
chr11	76885424	76885425	5637-AR-ab.macs2_nomodel_shift75_peak_1514	3.22213
chr11	76920211	76920212	5637-AR-ab.macs2_nomodel_shift75_peak_1515	3.39418
chr11	77020707	77020708	5637-AR-ab.macs2_nomodel_shift75_peak_1516	7.85293
chr11	77244459	77244460	5637-AR-ab.macs2_nomodel_shift75_peak_1517	3.80448
chr11	77590179	77590180	5637-AR-ab.macs2_nomodel_shift75_peak_1518	2.20972
chr11	77637629	77637630	5637-AR-ab.macs2_nomodel_shift75_peak_1519	3.31121
chr11	77995071	77995072	5637-AR-ab.macs2_nomodel_shift75_peak_1520	3.82052
chr11	78464895	78464896	5637-AR-ab.macs2_nomodel_shift75_peak_1521	2.37208
chr11	79419578	79419579	5637-AR-ab.macs2_nomodel_shift75_peak_1522	2.89622
chr11	80519905	80519906	5637-AR-ab.macs2_nomodel_shift75_peak_1523	7.23885
chr11	80699885	80699886	5637-AR-ab.macs2_nomodel_shift75_peak_1524	8.96908
chr11	80873635	80873636	5637-AR-ab.macs2_nomodel_shift75_peak_1525	3.71506
chr11	82900690	82900691	5637-AR-ab.macs2_nomodel_shift75_peak_1526	11.7155
chr11	83071723	83071724	5637-AR-ab.macs2_nomodel_shift75_peak_1527	4.81858
chr11	83156833	83156834	5637-AR-ab.macs2_nomodel_shift75_peak_1528	5.55709
chr11	83194499	83194500	5637-AR-ab.macs2_nomodel_shift75_peak_1529	4.67678
chr11	83286184	83286185	5637-AR-ab.macs2_nomodel_shift75_peak_1530	8.97043
chr11	85171922	85171923	5637-AR-ab.macs2_nomodel_shift75_peak_1531	3.33584
chr11	85628272	85628273	5637-AR-ab.macs2_nomodel_shift75_peak_1532	6.83818
chr11	85844394	85844395	5637-AR-ab.macs2_nomodel_shift75_peak_1533	5.02543
chr11	85890331	85890332	5637-AR-ab.macs2_nomodel_shift75_peak_1534	3.89101
chr11	86069708	86069709	5637-AR-ab.macs2_nomodel_shift75_peak_1535	4.36713
chr11	86102160	86102161	5637-AR-ab.macs2_nomodel_shift75_peak_1536	6.66871
chr11	86116083	86116084	5637-AR-ab.macs2_nomodel_shift75_peak_1537	5.96182
chr11	86117004	86117005	5637-AR-ab.macs2_nomodel_shift75_peak_1538	3.24623
chr11	86151979	86151980	5637-AR-ab.macs2_nomodel_shift75_peak_1539	9.73592
chr11	86183147	86183148	5637-AR-ab.macs2_nomodel_shift75_peak_1540	3.98981
chr11	86183542	86183543	5637-AR-ab.macs2_nomodel_shift75_peak_1541	2.41031
chr11	86301996	86301997	5637-AR-ab.macs2_nomodel_shift75_peak_1542	3.70869
chr11	86302337	86302338	5637-AR-ab.macs2_nomodel_shift75_peak_1543	4.49853
chr11	86484201	86484202	5637-AR-ab.macs2_nomodel_shift75_peak_1544	7.39591
chr11	86515756	86515757	5637-AR-ab.macs2_nomodel_shift75_peak_1545	4.62547
chr11	86534349	86534350	5637-AR-ab.macs2_nomodel_shift75_peak_1546	2.87301
chr11	86595797	86595798	5637-AR-ab.macs2_nomodel_shift75_peak_1547	6.45211
chr11	86632781	86632782	5637-AR-ab.macs2_nomodel_shift75_peak_1548	6.16792
chr11	86633239	86633240	5637-AR-ab.macs2_nomodel_shift75_peak_1549	2.40921
chr11	86696537	86696538	5637-AR-ab.macs2_nomodel_shift75_peak_1550	3.05845
chr11	86719985	86719986	5637-AR-ab.macs2_nomodel_shift75_peak_1551	3.33942
chr11	86720339	86720340	5637-AR-ab.macs2_nomodel_shift75_peak_1552	3.93585
chr11	86743554	86743555	5637-AR-ab.macs2_nomodel_shift75_peak_1553	3.02714
chr11	86931767	86931768	5637-AR-ab.macs2_nomodel_shift75_peak_1554	2.41031
chr11	86955873	86955874	5637-AR-ab.macs2_nomodel_shift75_peak_1555	5.12148
chr11	87000132	87000133	5637-AR-ab.macs2_nomodel_shift75_peak_1556	3.26347
chr11	87353117	87353118	5637-AR-ab.macs2_nomodel_shift75_peak_1557	1.94979
chr11	87623907	87623908	5637-AR-ab.macs2_nomodel_shift75_peak_1558	6.23205
chr11	88364082	88364083	5637-AR-ab.macs2_nomodel_shift75_peak_1559	5.43218
chr11	88555006	88555007	5637-AR-ab.macs2_nomodel_shift75_peak_1560	2.14737
chr11	89491362	89491363	5637-AR-ab.macs2_nomodel_shift75_peak_1561	3.7991
chr11	90240439	90240440	5637-AR-ab.macs2_nomodel_shift75_peak_1562	3.33582
chr11	91163925	91163926	5637-AR-ab.macs2_nomodel_shift75_peak_1563	4.08076
chr11	92853386	92853387	5637-AR-ab.macs2_nomodel_shift75_peak_1564	6.70538
chr11	92880854	92880855	5637-AR-ab.macs2_nomodel_shift75_peak_1565	4.20942
chr11	92955925	92955926	5637-AR-ab.macs2_nomodel_shift75_peak_1566	3.98692
chr11	93001092	93001093	5637-AR-ab.macs2_nomodel_shift75_peak_1567	3.87267
chr11	93020692	93020693	5637-AR-ab.macs2_nomodel_shift75_peak_1568	5.18755
chr11	93055262	93055263	5637-AR-ab.macs2_nomodel_shift75_peak_1569	2.94989
chr11	93741878	93741879	5637-AR-ab.macs2_nomodel_shift75_peak_1570	3.9506
chr11	93948562	93948563	5637-AR-ab.macs2_nomodel_shift75_peak_1571	3.7991
chr11	93987139	93987140	5637-AR-ab.macs2_nomodel_shift75_peak_1572	6.92247
chr11	94151834	94151835	5637-AR-ab.macs2_nomodel_shift75_peak_1573	4.66043
chr11	94152616	94152617	5637-AR-ab.macs2_nomodel_shift75_peak_1574	5.49818
chr11	94493908	94493909	5637-AR-ab.macs2_nomodel_shift75_peak_1575	3.1129
chr11	94512922	94512923	5637-AR-ab.macs2_nomodel_shift75_peak_1576	2.73198
chr11	94513430	94513431	5637-AR-ab.macs2_nomodel_shift75_peak_1577	4.03427
chr11	94603072	94603073	5637-AR-ab.macs2_nomodel_shift75_peak_1578	6.0655
chr11	94706606	94706607	5637-AR-ab.macs2_nomodel_shift75_peak_1579	5.1164
chr11	94706988	94706989	5637-AR-ab.macs2_nomodel_shift75_peak_1580	3.89452
chr11	94776437	94776438	5637-AR-ab.macs2_nomodel_shift75_peak_1581	10.3595
chr11	94794586	94794587	5637-AR-ab.macs2_nomodel_shift75_peak_1582	2.97808
chr11	95231351	95231352	5637-AR-ab.macs2_nomodel_shift75_peak_1583	3.82052
chr11	96038472	96038473	5637-AR-ab.macs2_nomodel_shift75_peak_1584	5.72616
chr11	96096368	96096369	5637-AR-ab.macs2_nomodel_shift75_peak_1585	5.47346
chr11	96123111	96123112	5637-AR-ab.macs2_nomodel_shift75_peak_1586	9.47628
chr11	96155941	96155942	5637-AR-ab.macs2_nomodel_shift75_peak_1587	5.12148
chr11	96207770	96207771	5637-AR-ab.macs2_nomodel_shift75_peak_1588	10.3652
chr11	96228566	96228567	5637-AR-ab.macs2_nomodel_shift75_peak_1589	7.64007
chr11	96243629	96243630	5637-AR-ab.macs2_nomodel_shift75_peak_1590	9.49964
chr11	96279609	96279610	5637-AR-ab.macs2_nomodel_shift75_peak_1591	6.99023
chr11	96307435	96307436	5637-AR-ab.macs2_nomodel_shift75_peak_1592	3.39998
chr11	96314653	96314654	5637-AR-ab.macs2_nomodel_shift75_peak_1593	6.46226
chr11	99694343	99694344	5637-AR-ab.macs2_nomodel_shift75_peak_1594	2.3661
chr11	100329248	100329249	5637-AR-ab.macs2_nomodel_shift75_peak_1595	4.17222
chr11	100753179	100753180	5637-AR-ab.macs2_nomodel_shift75_peak_1596	8.82806
chr11	100776856	100776857	5637-AR-ab.macs2_nomodel_shift75_peak_1597	5.1164
chr11	100809761	100809762	5637-AR-ab.macs2_nomodel_shift75_peak_1598	2.34478
chr11	100828133	100828134	5637-AR-ab.macs2_nomodel_shift75_peak_1599	8.88349
chr11	101478944	101478945	5637-AR-ab.macs2_nomodel_shift75_peak_1600	3.78962
chr11	101721293	101721294	5637-AR-ab.macs2_nomodel_shift75_peak_1601	5.1046
chr11	102007629	102007630	5637-AR-ab.macs2_nomodel_shift75_peak_1602	2.68513
chr11	102011122	102011123	5637-AR-ab.macs2_nomodel_shift75_peak_1603	5.24707
chr11	102111874	102111875	5637-AR-ab.macs2_nomodel_shift75_peak_1604	4.86291
chr11	102118918	102118919	5637-AR-ab.macs2_nomodel_shift75_peak_1605	2.9433
chr11	102178185	102178186	5637-AR-ab.macs2_nomodel_shift75_peak_1606	3.43041
chr11	102226110	102226111	5637-AR-ab.macs2_nomodel_shift75_peak_1607	3.13571
chr11	102244983	102244984	5637-AR-ab.macs2_nomodel_shift75_peak_1608	4.3957
chr11	102256134	102256135	5637-AR-ab.macs2_nomodel_shift75_peak_1609	2.82378
chr11	102306232	102306233	5637-AR-ab.macs2_nomodel_shift75_peak_1610	8.98924
chr11	102317679	102317680	5637-AR-ab.macs2_nomodel_shift75_peak_1611	4.67752
chr11	102361645	102361646	5637-AR-ab.macs2_nomodel_shift75_peak_1612	1.47111
chr11	102467186	102467187	5637-AR-ab.macs2_nomodel_shift75_peak_1613	3.53436
chr11	102476677	102476678	5637-AR-ab.macs2_nomodel_shift75_peak_1614	4.23428
chr11	102552763	102552764	5637-AR-ab.macs2_nomodel_shift75_peak_1615	6.23643
chr11	102599973	102599974	5637-AR-ab.macs2_nomodel_shift75_peak_1616	7.72081
chr11	102783876	102783877	5637-AR-ab.macs2_nomodel_shift75_peak_1617	6.27569
chr11	102798382	102798383	5637-AR-ab.macs2_nomodel_shift75_peak_1618	3.1567
chr11	102854000	102854001	5637-AR-ab.macs2_nomodel_shift75_peak_1619	5.52892
chr11	102900723	102900724	5637-AR-ab.macs2_nomodel_shift75_peak_1620	8.3059
chr11	102912433	102912434	5637-AR-ab.macs2_nomodel_shift75_peak_1621	4.64047
chr11	102977119	102977120	5637-AR-ab.macs2_nomodel_shift75_peak_1622	2.49988
chr11	103109810	103109811	5637-AR-ab.macs2_nomodel_shift75_peak_1623	2.75774
chr11	103326359	103326360	5637-AR-ab.macs2_nomodel_shift75_peak_1624	5.34746
chr11	103525402	103525403	5637-AR-ab.macs2_nomodel_shift75_peak_1625	2.47725
chr11	103609423	103609424	5637-AR-ab.macs2_nomodel_shift75_peak_1626	6.88935
chr11	103831132	103831133	5637-AR-ab.macs2_nomodel_shift75_peak_1627	2.47725
chr11	104164443	104164444	5637-AR-ab.macs2_nomodel_shift75_peak_1628	2.57678
chr11	105152124	105152125	5637-AR-ab.macs2_nomodel_shift75_peak_1629	3.19329
chr11	106022274	106022275	5637-AR-ab.macs2_nomodel_shift75_peak_1630	3.4553
chr11	106077069	106077070	5637-AR-ab.macs2_nomodel_shift75_peak_1631	5.1369
chr11	106368668	106368669	5637-AR-ab.macs2_nomodel_shift75_peak_1632	4.25036
chr11	106706489	106706490	5637-AR-ab.macs2_nomodel_shift75_peak_1633	3.26347
chr11	106950263	106950264	5637-AR-ab.macs2_nomodel_shift75_peak_1634	2.09724
chr11	107017539	107017540	5637-AR-ab.macs2_nomodel_shift75_peak_1635	3.89101
chr11	107043536	107043537	5637-AR-ab.macs2_nomodel_shift75_peak_1636	2.65312
chr11	107545045	107545046	5637-AR-ab.macs2_nomodel_shift75_peak_1637	6.04637
chr11	107840158	107840159	5637-AR-ab.macs2_nomodel_shift75_peak_1638	5.18755
chr11	107841066	107841067	5637-AR-ab.macs2_nomodel_shift75_peak_1639	3.13571
chr11	108222929	108222930	5637-AR-ab.macs2_nomodel_shift75_peak_1640	3.31121
chr11	108497702	108497703	5637-AR-ab.macs2_nomodel_shift75_peak_1641	6.64681
chr11	108593815	108593816	5637-AR-ab.macs2_nomodel_shift75_peak_1642	4.20846
chr11	108648317	108648318	5637-AR-ab.macs2_nomodel_shift75_peak_1643	3.19329
chr11	110328670	110328671	5637-AR-ab.macs2_nomodel_shift75_peak_1644	3.82052
chr11	110357377	110357378	5637-AR-ab.macs2_nomodel_shift75_peak_1645	2.99895
chr11	111426431	111426432	5637-AR-ab.macs2_nomodel_shift75_peak_1646	1.32165
chr11	111748271	111748272	5637-AR-ab.macs2_nomodel_shift75_peak_1647	1.61599
chr11	111766579	111766580	5637-AR-ab.macs2_nomodel_shift75_peak_1648	4.18459
chr11	111871191	111871192	5637-AR-ab.macs2_nomodel_shift75_peak_1649	2.10527
chr11	113363856	113363857	5637-AR-ab.macs2_nomodel_shift75_peak_1650	3.64934
chr11	113690567	113690568	5637-AR-ab.macs2_nomodel_shift75_peak_1651	4.20942
chr11	113975067	113975068	5637-AR-ab.macs2_nomodel_shift75_peak_1652	2.05918
chr11	114348602	114348603	5637-AR-ab.macs2_nomodel_shift75_peak_1653	3.02856
chr11	114369330	114369331	5637-AR-ab.macs2_nomodel_shift75_peak_1654	3.64934
chr11	114440011	114440012	5637-AR-ab.macs2_nomodel_shift75_peak_1655	5.76188
chr11	117328619	117328620	5637-AR-ab.macs2_nomodel_shift75_peak_1656	1.91782
chr11	118241535	118241536	5637-AR-ab.macs2_nomodel_shift75_peak_1657	4.79585
chr11	118264201	118264202	5637-AR-ab.macs2_nomodel_shift75_peak_1658	2.53733
chr11	118566236	118566237	5637-AR-ab.macs2_nomodel_shift75_peak_1659	3.64934
chr11	118659120	118659121	5637-AR-ab.macs2_nomodel_shift75_peak_1660	2.65312
chr11	118690147	118690148	5637-AR-ab.macs2_nomodel_shift75_peak_1661	6.14406
chr11	119534177	119534178	5637-AR-ab.macs2_nomodel_shift75_peak_1662	5.1046
chr11	119966529	119966530	5637-AR-ab.macs2_nomodel_shift75_peak_1663	2.09724
chr11	120122543	120122544	5637-AR-ab.macs2_nomodel_shift75_peak_1664	3.49247
chr11	120432497	120432498	5637-AR-ab.macs2_nomodel_shift75_peak_1665	5.23805
chr11	121464615	121464616	5637-AR-ab.macs2_nomodel_shift75_peak_1666	3.98981
chr11	121466398	121466399	5637-AR-ab.macs2_nomodel_shift75_peak_1667	2.05199
chr11	122803643	122803644	5637-AR-ab.macs2_nomodel_shift75_peak_1668	7.32218
chr11	123173391	123173392	5637-AR-ab.macs2_nomodel_shift75_peak_1669	4.61663
chr11	125083381	125083382	5637-AR-ab.macs2_nomodel_shift75_peak_1670	4.52113
chr11	125625902	125625903	5637-AR-ab.macs2_nomodel_shift75_peak_1671	2.80575
chr11	125953012	125953013	5637-AR-ab.macs2_nomodel_shift75_peak_1672	3.31121
chr11	125968351	125968352	5637-AR-ab.macs2_nomodel_shift75_peak_1673	4.33537
chr11	126079925	126079926	5637-AR-ab.macs2_nomodel_shift75_peak_1674	4.26124
chr11	126318528	126318529	5637-AR-ab.macs2_nomodel_shift75_peak_1675	5.34746
chr11	126319034	126319035	5637-AR-ab.macs2_nomodel_shift75_peak_1676	2.49102
chr11	126403482	126403483	5637-AR-ab.macs2_nomodel_shift75_peak_1677	1.86153
chr11	128039665	128039666	5637-AR-ab.macs2_nomodel_shift75_peak_1678	4.25036
chr11	128053365	128053366	5637-AR-ab.macs2_nomodel_shift75_peak_1679	3.55327
chr11	128210408	128210409	5637-AR-ab.macs2_nomodel_shift75_peak_1680	3.37592
chr11	128399541	128399542	5637-AR-ab.macs2_nomodel_shift75_peak_1681	3.02856
chr11	129143726	129143727	5637-AR-ab.macs2_nomodel_shift75_peak_1682	2.10583
chr11	129192187	129192188	5637-AR-ab.macs2_nomodel_shift75_peak_1683	3.05887
chr11	129316038	129316039	5637-AR-ab.macs2_nomodel_shift75_peak_1684	3.89101
chr11	129369073	129369074	5637-AR-ab.macs2_nomodel_shift75_peak_1685	3.17822
chr11	129458705	129458706	5637-AR-ab.macs2_nomodel_shift75_peak_1686	3.70869
chr11	129643302	129643303	5637-AR-ab.macs2_nomodel_shift75_peak_1687	8.23351
chr11	129705134	129705135	5637-AR-ab.macs2_nomodel_shift75_peak_1688	4.31705
chr11	129764234	129764235	5637-AR-ab.macs2_nomodel_shift75_peak_1689	5.34746
chr11	129787925	129787926	5637-AR-ab.macs2_nomodel_shift75_peak_1690	5.18357
chr11	129854263	129854264	5637-AR-ab.macs2_nomodel_shift75_peak_1691	3.19329
chr11	130069388	130069389	5637-AR-ab.macs2_nomodel_shift75_peak_1692	3.89101
chr11	130123998	130123999	5637-AR-ab.macs2_nomodel_shift75_peak_1693	3.5681
chr11	130580825	130580826	5637-AR-ab.macs2_nomodel_shift75_peak_1694	3.98692
chr11	132064900	132064901	5637-AR-ab.macs2_nomodel_shift75_peak_1695	3.64934
chr11	134266821	134266822	5637-AR-ab.macs2_nomodel_shift75_peak_1696	4.47193
chr12	45501	45502	5637-AR-ab.macs2_nomodel_shift75_peak_1697	2.3661
chr12	503462	503463	5637-AR-ab.macs2_nomodel_shift75_peak_1698	3.98495
chr12	598075	598076	5637-AR-ab.macs2_nomodel_shift75_peak_1699	5.82402
chr12	632324	632325	5637-AR-ab.macs2_nomodel_shift75_peak_1700	3.93585
chr12	751968	751969	5637-AR-ab.macs2_nomodel_shift75_peak_1701	3.09743
chr12	754826	754827	5637-AR-ab.macs2_nomodel_shift75_peak_1702	3.62242
chr12	1473980	1473981	5637-AR-ab.macs2_nomodel_shift75_peak_1703	4.20846
chr12	1518759	1518760	5637-AR-ab.macs2_nomodel_shift75_peak_1704	2.86407
chr12	1519237	1519238	5637-AR-ab.macs2_nomodel_shift75_peak_1705	3.49486
chr12	1592856	1592857	5637-AR-ab.macs2_nomodel_shift75_peak_1706	3.38729
chr12	1606028	1606029	5637-AR-ab.macs2_nomodel_shift75_peak_1707	3.93585
chr12	1690719	1690720	5637-AR-ab.macs2_nomodel_shift75_peak_1708	4.79585
chr12	2358400	2358401	5637-AR-ab.macs2_nomodel_shift75_peak_1709	4.75854
chr12	3463911	3463912	5637-AR-ab.macs2_nomodel_shift75_peak_1710	3.33582
chr12	4649223	4649224	5637-AR-ab.macs2_nomodel_shift75_peak_1711	2.09724
chr12	6078789	6078790	5637-AR-ab.macs2_nomodel_shift75_peak_1712	2.65312
chr12	6124830	6124831	5637-AR-ab.macs2_nomodel_shift75_peak_1713	2.15709
chr12	6229544	6229545	5637-AR-ab.macs2_nomodel_shift75_peak_1714	4.28191
chr12	6312687	6312688	5637-AR-ab.macs2_nomodel_shift75_peak_1715	4.92855
chr12	6852288	6852289	5637-AR-ab.macs2_nomodel_shift75_peak_1716	11.1122
chr12	6946264	6946265	5637-AR-ab.macs2_nomodel_shift75_peak_1717	3.01679
chr12	6962098	6962099	5637-AR-ab.macs2_nomodel_shift75_peak_1718	4.62186
chr12	7108401	7108402	5637-AR-ab.macs2_nomodel_shift75_peak_1719	4.18459
chr12	8243300	8243301	5637-AR-ab.macs2_nomodel_shift75_peak_1720	5.28753
chr12	8681845	8681846	5637-AR-ab.macs2_nomodel_shift75_peak_1721	2.75774
chr12	8950249	8950250	5637-AR-ab.macs2_nomodel_shift75_peak_1722	3.64934
chr12	9674077	9674078	5637-AR-ab.macs2_nomodel_shift75_peak_1723	2.94989
chr12	10364155	10364156	5637-AR-ab.macs2_nomodel_shift75_peak_1724	3.72062
chr12	10371746	10371747	5637-AR-ab.macs2_nomodel_shift75_peak_1725	2.60062
chr12	10482205	10482206	5637-AR-ab.macs2_nomodel_shift75_peak_1726	4.25036
chr12	10717077	10717078	5637-AR-ab.macs2_nomodel_shift75_peak_1727	4.77217
chr12	11730540	11730541	5637-AR-ab.macs2_nomodel_shift75_peak_1728	4.59901
chr12	11746018	11746019	5637-AR-ab.macs2_nomodel_shift75_peak_1729	2.30725
chr12	11885496	11885497	5637-AR-ab.macs2_nomodel_shift75_peak_1730	8.25819
chr12	12009485	12009486	5637-AR-ab.macs2_nomodel_shift75_peak_1731	3.05887
chr12	12612032	12612033	5637-AR-ab.macs2_nomodel_shift75_peak_1732	1.98413
chr12	12820377	12820378	5637-AR-ab.macs2_nomodel_shift75_peak_1733	3.05845
chr12	12839869	12839870	5637-AR-ab.macs2_nomodel_shift75_peak_1734	4.1878
chr12	13000564	13000565	5637-AR-ab.macs2_nomodel_shift75_peak_1735	3.26552
chr12	13124901	13124902	5637-AR-ab.macs2_nomodel_shift75_peak_1736	2.60015
chr12	13179707	13179708	5637-AR-ab.macs2_nomodel_shift75_peak_1737	4.73766
chr12	13187715	13187716	5637-AR-ab.macs2_nomodel_shift75_peak_1738	1.54692
chr12	14208219	14208220	5637-AR-ab.macs2_nomodel_shift75_peak_1739	6.58008
chr12	14240677	14240678	5637-AR-ab.macs2_nomodel_shift75_peak_1740	1.96599
chr12	14274013	14274014	5637-AR-ab.macs2_nomodel_shift75_peak_1741	5.34746
chr12	14961078	14961079	5637-AR-ab.macs2_nomodel_shift75_peak_1742	4.34842
chr12	15662932	15662933	5637-AR-ab.macs2_nomodel_shift75_peak_1743	1.91782
chr12	16348511	16348512	5637-AR-ab.macs2_nomodel_shift75_peak_1744	2.85351
chr12	16382885	16382886	5637-AR-ab.macs2_nomodel_shift75_peak_1745	5.49616
chr12	18161068	18161069	5637-AR-ab.macs2_nomodel_shift75_peak_1746	1.44941
chr12	21073740	21073741	5637-AR-ab.macs2_nomodel_shift75_peak_1747	7.91703
chr12	24470422	24470423	5637-AR-ab.macs2_nomodel_shift75_peak_1748	3.33584
chr12	24499471	24499472	5637-AR-ab.macs2_nomodel_shift75_peak_1749	3.33584
chr12	24719508	24719509	5637-AR-ab.macs2_nomodel_shift75_peak_1750	4.33537
chr12	25135902	25135903	5637-AR-ab.macs2_nomodel_shift75_peak_1751	6.97278
chr12	25489377	25489378	5637-AR-ab.macs2_nomodel_shift75_peak_1752	6.27569
chr12	26239475	26239476	5637-AR-ab.macs2_nomodel_shift75_peak_1753	4.30161
chr12	26240315	26240316	5637-AR-ab.macs2_nomodel_shift75_peak_1754	3.57684
chr12	26246782	26246783	5637-AR-ab.macs2_nomodel_shift75_peak_1755	5.49616
chr12	26274927	26274928	5637-AR-ab.macs2_nomodel_shift75_peak_1756	3.51387
chr12	26318581	26318582	5637-AR-ab.macs2_nomodel_shift75_peak_1757	8.74642
chr12	27331827	27331828	5637-AR-ab.macs2_nomodel_shift75_peak_1758	2.3459
chr12	27384000	27384001	5637-AR-ab.macs2_nomodel_shift75_peak_1759	3.86147
chr12	27589217	27589218	5637-AR-ab.macs2_nomodel_shift75_peak_1760	2.7483
chr12	27593282	27593283	5637-AR-ab.macs2_nomodel_shift75_peak_1761	5.47873
chr12	27710499	27710500	5637-AR-ab.macs2_nomodel_shift75_peak_1762	2.85351
chr12	27844065	27844066	5637-AR-ab.macs2_nomodel_shift75_peak_1763	3.98692
chr12	27989209	27989210	5637-AR-ab.macs2_nomodel_shift75_peak_1764	3.1129
chr12	28033094	28033095	5637-AR-ab.macs2_nomodel_shift75_peak_1765	4.08076
chr12	28058428	28058429	5637-AR-ab.macs2_nomodel_shift75_peak_1766	1.81087
chr12	28194691	28194692	5637-AR-ab.macs2_nomodel_shift75_peak_1767	3.07268
chr12	29221282	29221283	5637-AR-ab.macs2_nomodel_shift75_peak_1768	8.21251
chr12	29242204	29242205	5637-AR-ab.macs2_nomodel_shift75_peak_1769	2.99895
chr12	30806268	30806269	5637-AR-ab.macs2_nomodel_shift75_peak_1770	2.03556
chr12	31001006	31001007	5637-AR-ab.macs2_nomodel_shift75_peak_1771	3.26552
chr12	31078738	31078739	5637-AR-ab.macs2_nomodel_shift75_peak_1772	5.40932
chr12	31206383	31206384	5637-AR-ab.macs2_nomodel_shift75_peak_1773	1.98413
chr12	31246358	31246359	5637-AR-ab.macs2_nomodel_shift75_peak_1774	2.46126
chr12	31362587	31362588	5637-AR-ab.macs2_nomodel_shift75_peak_1775	3.62371
chr12	31658987	31658988	5637-AR-ab.macs2_nomodel_shift75_peak_1776	2.7113
chr12	31733359	31733360	5637-AR-ab.macs2_nomodel_shift75_peak_1777	4.33537
chr12	32678940	32678941	5637-AR-ab.macs2_nomodel_shift75_peak_1778	6.46681
chr12	32719258	32719259	5637-AR-ab.macs2_nomodel_shift75_peak_1779	2.26413
chr12	38385307	38385308	5637-AR-ab.macs2_nomodel_shift75_peak_1780	6.27569
chr12	40907224	40907225	5637-AR-ab.macs2_nomodel_shift75_peak_1781	1.67518
chr12	41643140	41643141	5637-AR-ab.macs2_nomodel_shift75_peak_1782	10.9091
chr12	42698164	42698165	5637-AR-ab.macs2_nomodel_shift75_peak_1783	3.47361
chr12	42744935	42744936	5637-AR-ab.macs2_nomodel_shift75_peak_1784	6.55527
chr12	42922325	42922326	5637-AR-ab.macs2_nomodel_shift75_peak_1785	2.09724
chr12	45518672	45518673	5637-AR-ab.macs2_nomodel_shift75_peak_1786	3.1129
chr12	45990736	45990737	5637-AR-ab.macs2_nomodel_shift75_peak_1787	3.33942
chr12	46160725	46160726	5637-AR-ab.macs2_nomodel_shift75_peak_1788	2.85351
chr12	46219790	46219791	5637-AR-ab.macs2_nomodel_shift75_peak_1789	4.18459
chr12	46562667	46562668	5637-AR-ab.macs2_nomodel_shift75_peak_1790	2.75942
chr12	46702881	46702882	5637-AR-ab.macs2_nomodel_shift75_peak_1791	10.0613
chr12	46909270	46909271	5637-AR-ab.macs2_nomodel_shift75_peak_1792	4.58488
chr12	46943086	46943087	5637-AR-ab.macs2_nomodel_shift75_peak_1793	3.71506
chr12	47088261	47088262	5637-AR-ab.macs2_nomodel_shift75_peak_1794	7.35774
chr12	47271131	47271132	5637-AR-ab.macs2_nomodel_shift75_peak_1795	3.83485
chr12	47768749	47768750	5637-AR-ab.macs2_nomodel_shift75_peak_1796	3.36189
chr12	47782404	47782405	5637-AR-ab.macs2_nomodel_shift75_peak_1797	4.51958
chr12	48335067	48335068	5637-AR-ab.macs2_nomodel_shift75_peak_1798	3.71506
chr12	48540473	48540474	5637-AR-ab.macs2_nomodel_shift75_peak_1799	6.83818
chr12	48817903	48817904	5637-AR-ab.macs2_nomodel_shift75_peak_1800	5.97076
chr12	48852401	48852402	5637-AR-ab.macs2_nomodel_shift75_peak_1801	2.85351
chr12	48965747	48965748	5637-AR-ab.macs2_nomodel_shift75_peak_1802	2.08935
chr12	49188922	49188923	5637-AR-ab.macs2_nomodel_shift75_peak_1803	2.10583
chr12	49741513	49741514	5637-AR-ab.macs2_nomodel_shift75_peak_1804	3.7991
chr12	50112159	50112160	5637-AR-ab.macs2_nomodel_shift75_peak_1805	2.3459
chr12	50167803	50167804	5637-AR-ab.macs2_nomodel_shift75_peak_1806	3.21594
chr12	50202098	50202099	5637-AR-ab.macs2_nomodel_shift75_peak_1807	2.54474
chr12	50532929	50532930	5637-AR-ab.macs2_nomodel_shift75_peak_1808	5.34746
chr12	50787275	50787276	5637-AR-ab.macs2_nomodel_shift75_peak_1809	2.9433
chr12	50928726	50928727	5637-AR-ab.macs2_nomodel_shift75_peak_1810	4.70656
chr12	51371674	51371675	5637-AR-ab.macs2_nomodel_shift75_peak_1811	4.34842
chr12	51951336	51951337	5637-AR-ab.macs2_nomodel_shift75_peak_1812	3.71506
chr12	51980282	51980283	5637-AR-ab.macs2_nomodel_shift75_peak_1813	2.26413
chr12	52157249	52157250	5637-AR-ab.macs2_nomodel_shift75_peak_1814	4.34238
chr12	52215939	52215940	5637-AR-ab.macs2_nomodel_shift75_peak_1815	3.61313
chr12	52232284	52232285	5637-AR-ab.macs2_nomodel_shift75_peak_1816	3.30456
chr12	52281383	52281384	5637-AR-ab.macs2_nomodel_shift75_peak_1817	4.52294
chr12	52580490	52580491	5637-AR-ab.macs2_nomodel_shift75_peak_1818	4.649
chr12	52945526	52945527	5637-AR-ab.macs2_nomodel_shift75_peak_1819	2.84315
chr12	53048335	53048336	5637-AR-ab.macs2_nomodel_shift75_peak_1820	3.62578
chr12	53233137	53233138	5637-AR-ab.macs2_nomodel_shift75_peak_1821	2.43502
chr12	53379894	53379895	5637-AR-ab.macs2_nomodel_shift75_peak_1822	4.27022
chr12	53501447	53501448	5637-AR-ab.macs2_nomodel_shift75_peak_1823	8.41714
chr12	53676036	53676037	5637-AR-ab.macs2_nomodel_shift75_peak_1824	3.00523
chr12	55745241	55745242	5637-AR-ab.macs2_nomodel_shift75_peak_1825	2.44225
chr12	56104706	56104707	5637-AR-ab.macs2_nomodel_shift75_peak_1826	4.28191
chr12	56316369	56316370	5637-AR-ab.macs2_nomodel_shift75_peak_1827	3.30456
chr12	56339080	56339081	5637-AR-ab.macs2_nomodel_shift75_peak_1828	3.53436
chr12	56487846	56487847	5637-AR-ab.macs2_nomodel_shift75_peak_1829	2.53733
chr12	56646161	56646162	5637-AR-ab.macs2_nomodel_shift75_peak_1830	5.49616
chr12	56986090	56986091	5637-AR-ab.macs2_nomodel_shift75_peak_1831	5.16432
chr12	57096180	57096181	5637-AR-ab.macs2_nomodel_shift75_peak_1832	2.46613
chr12	57112168	57112169	5637-AR-ab.macs2_nomodel_shift75_peak_1833	3.1567
chr12	57767090	57767091	5637-AR-ab.macs2_nomodel_shift75_peak_1834	2.86939
chr12	57888892	57888893	5637-AR-ab.macs2_nomodel_shift75_peak_1835	2.43651
chr12	58414365	58414366	5637-AR-ab.macs2_nomodel_shift75_peak_1836	3.02856
chr12	58426063	58426064	5637-AR-ab.macs2_nomodel_shift75_peak_1837	4.47193
chr12	59041815	59041816	5637-AR-ab.macs2_nomodel_shift75_peak_1838	6.3017
chr12	59047337	59047338	5637-AR-ab.macs2_nomodel_shift75_peak_1839	2.47725
chr12	59597029	59597030	5637-AR-ab.macs2_nomodel_shift75_peak_1840	2.65312
chr12	59973687	59973688	5637-AR-ab.macs2_nomodel_shift75_peak_1841	3.80448
chr12	60266605	60266606	5637-AR-ab.macs2_nomodel_shift75_peak_1842	8.49349
chr12	63918705	63918706	5637-AR-ab.macs2_nomodel_shift75_peak_1843	5.43218
chr12	64088719	64088720	5637-AR-ab.macs2_nomodel_shift75_peak_1844	3.4553
chr12	64609263	64609264	5637-AR-ab.macs2_nomodel_shift75_peak_1845	5.1369
chr12	65536872	65536873	5637-AR-ab.macs2_nomodel_shift75_peak_1846	1.54692
chr12	65557058	65557059	5637-AR-ab.macs2_nomodel_shift75_peak_1847	4.71675
chr12	65596920	65596921	5637-AR-ab.macs2_nomodel_shift75_peak_1848	4.62547
chr12	65602934	65602935	5637-AR-ab.macs2_nomodel_shift75_peak_1849	2.22923
chr12	65695421	65695422	5637-AR-ab.macs2_nomodel_shift75_peak_1850	3.92438
chr12	65936602	65936603	5637-AR-ab.macs2_nomodel_shift75_peak_1851	3.64934
chr12	66169838	66169839	5637-AR-ab.macs2_nomodel_shift75_peak_1852	2.3661
chr12	66824224	66824225	5637-AR-ab.macs2_nomodel_shift75_peak_1853	4.92482
chr12	67269013	67269014	5637-AR-ab.macs2_nomodel_shift75_peak_1854	9.22886
chr12	67275584	67275585	5637-AR-ab.macs2_nomodel_shift75_peak_1855	6.05802
chr12	67389124	67389125	5637-AR-ab.macs2_nomodel_shift75_peak_1856	1.86552
chr12	67483800	67483801	5637-AR-ab.macs2_nomodel_shift75_peak_1857	4.50594
chr12	67555892	67555893	5637-AR-ab.macs2_nomodel_shift75_peak_1858	3.33584
chr12	68042524	68042525	5637-AR-ab.macs2_nomodel_shift75_peak_1859	3.98692
chr12	68222715	68222716	5637-AR-ab.macs2_nomodel_shift75_peak_1860	3.02856
chr12	68807604	68807605	5637-AR-ab.macs2_nomodel_shift75_peak_1861	3.4553
chr12	69007980	69007981	5637-AR-ab.macs2_nomodel_shift75_peak_1862	5.41426
chr12	70366944	70366945	5637-AR-ab.macs2_nomodel_shift75_peak_1863	3.1129
chr12	70645781	70645782	5637-AR-ab.macs2_nomodel_shift75_peak_1864	3.07268
chr12	71664132	71664133	5637-AR-ab.macs2_nomodel_shift75_peak_1865	10.3139
chr12	71710670	71710671	5637-AR-ab.macs2_nomodel_shift75_peak_1866	4.26124
chr12	71754601	71754602	5637-AR-ab.macs2_nomodel_shift75_peak_1867	2.65312
chr12	74889927	74889928	5637-AR-ab.macs2_nomodel_shift75_peak_1868	4.32356
chr12	75260776	75260777	5637-AR-ab.macs2_nomodel_shift75_peak_1869	3.1129
chr12	75944498	75944499	5637-AR-ab.macs2_nomodel_shift75_peak_1870	7.69029
chr12	77848265	77848266	5637-AR-ab.macs2_nomodel_shift75_peak_1871	4.54768
chr12	77940487	77940488	5637-AR-ab.macs2_nomodel_shift75_peak_1872	2.94989
chr12	79547830	79547831	5637-AR-ab.macs2_nomodel_shift75_peak_1873	8.68301
chr12	80778034	80778035	5637-AR-ab.macs2_nomodel_shift75_peak_1874	2.94989
chr12	80778448	80778449	5637-AR-ab.macs2_nomodel_shift75_peak_1875	2.15709
chr12	82686144	82686145	5637-AR-ab.macs2_nomodel_shift75_peak_1876	3.26347
chr12	84509653	84509654	5637-AR-ab.macs2_nomodel_shift75_peak_1877	4.05045
chr12	85824167	85824168	5637-AR-ab.macs2_nomodel_shift75_peak_1878	3.02856
chr12	85836635	85836636	5637-AR-ab.macs2_nomodel_shift75_peak_1879	1.50406
chr12	87518270	87518271	5637-AR-ab.macs2_nomodel_shift75_peak_1880	3.27864
chr12	88142443	88142444	5637-AR-ab.macs2_nomodel_shift75_peak_1881	4.92275
chr12	88926492	88926493	5637-AR-ab.macs2_nomodel_shift75_peak_1882	2.94989
chr12	89117769	89117770	5637-AR-ab.macs2_nomodel_shift75_peak_1883	9.11485
chr12	89225787	89225788	5637-AR-ab.macs2_nomodel_shift75_peak_1884	4.09016
chr12	89370739	89370740	5637-AR-ab.macs2_nomodel_shift75_peak_1885	5.71221
chr12	89384289	89384290	5637-AR-ab.macs2_nomodel_shift75_peak_1886	2.14737
chr12	89972035	89972036	5637-AR-ab.macs2_nomodel_shift75_peak_1887	3.55327
chr12	90091245	90091246	5637-AR-ab.macs2_nomodel_shift75_peak_1888	5.23805
chr12	91009663	91009664	5637-AR-ab.macs2_nomodel_shift75_peak_1889	4.42838
chr12	91407095	91407096	5637-AR-ab.macs2_nomodel_shift75_peak_1890	1.67518
chr12	91818850	91818851	5637-AR-ab.macs2_nomodel_shift75_peak_1891	7.03184
chr12	92224773	92224774	5637-AR-ab.macs2_nomodel_shift75_peak_1892	5.92938
chr12	93122522	93122523	5637-AR-ab.macs2_nomodel_shift75_peak_1893	10.6548
chr12	93244113	93244114	5637-AR-ab.macs2_nomodel_shift75_peak_1894	7.49111
chr12	93412514	93412515	5637-AR-ab.macs2_nomodel_shift75_peak_1895	2.85351
chr12	93467934	93467935	5637-AR-ab.macs2_nomodel_shift75_peak_1896	2.60015
chr12	93624971	93624972	5637-AR-ab.macs2_nomodel_shift75_peak_1897	6.18002
chr12	93677722	93677723	5637-AR-ab.macs2_nomodel_shift75_peak_1898	3.39418
chr12	93784365	93784366	5637-AR-ab.macs2_nomodel_shift75_peak_1899	2.99895
chr12	94460400	94460401	5637-AR-ab.macs2_nomodel_shift75_peak_1900	3.19329
chr12	94615753	94615754	5637-AR-ab.macs2_nomodel_shift75_peak_1901	4.97012
chr12	94649591	94649592	5637-AR-ab.macs2_nomodel_shift75_peak_1902	3.39418
chr12	95075590	95075591	5637-AR-ab.macs2_nomodel_shift75_peak_1903	3.4553
chr12	95103242	95103243	5637-AR-ab.macs2_nomodel_shift75_peak_1904	2.06301
chr12	95318442	95318443	5637-AR-ab.macs2_nomodel_shift75_peak_1905	2.43057
chr12	95733620	95733621	5637-AR-ab.macs2_nomodel_shift75_peak_1906	5.52449
chr12	95806478	95806479	5637-AR-ab.macs2_nomodel_shift75_peak_1907	3.43041
chr12	96035525	96035526	5637-AR-ab.macs2_nomodel_shift75_peak_1908	3.73742
chr12	96048307	96048308	5637-AR-ab.macs2_nomodel_shift75_peak_1909	2.44225
chr12	96073331	96073332	5637-AR-ab.macs2_nomodel_shift75_peak_1910	5.64912
chr12	96219650	96219651	5637-AR-ab.macs2_nomodel_shift75_peak_1911	3.09743
chr12	96220144	96220145	5637-AR-ab.macs2_nomodel_shift75_peak_1912	3.84442
chr12	96316197	96316198	5637-AR-ab.macs2_nomodel_shift75_peak_1913	3.71506
chr12	96446017	96446018	5637-AR-ab.macs2_nomodel_shift75_peak_1914	2.43057
chr12	96908101	96908102	5637-AR-ab.macs2_nomodel_shift75_peak_1915	3.19329
chr12	98644840	98644841	5637-AR-ab.macs2_nomodel_shift75_peak_1916	4.98309
chr12	103841853	103841854	5637-AR-ab.macs2_nomodel_shift75_peak_1917	6.38412
chr12	103929525	103929526	5637-AR-ab.macs2_nomodel_shift75_peak_1918	4.99689
chr12	104219971	104219972	5637-AR-ab.macs2_nomodel_shift75_peak_1919	2.89622
chr12	104603402	104603403	5637-AR-ab.macs2_nomodel_shift75_peak_1920	3.62242
chr12	104604043	104604044	5637-AR-ab.macs2_nomodel_shift75_peak_1921	7.32218
chr12	105934226	105934227	5637-AR-ab.macs2_nomodel_shift75_peak_1922	2.65312
chr12	105993235	105993236	5637-AR-ab.macs2_nomodel_shift75_peak_1923	2.15709
chr12	106205547	106205548	5637-AR-ab.macs2_nomodel_shift75_peak_1924	3.27864
chr12	106302119	106302120	5637-AR-ab.macs2_nomodel_shift75_peak_1925	3.66455
chr12	106357908	106357909	5637-AR-ab.macs2_nomodel_shift75_peak_1926	3.98692
chr12	106774415	106774416	5637-AR-ab.macs2_nomodel_shift75_peak_1927	7.58423
chr12	107091958	107091959	5637-AR-ab.macs2_nomodel_shift75_peak_1928	3.56845
chr12	107237204	107237205	5637-AR-ab.macs2_nomodel_shift75_peak_1929	3.78962
chr12	107348905	107348906	5637-AR-ab.macs2_nomodel_shift75_peak_1930	4.58488
chr12	107380651	107380652	5637-AR-ab.macs2_nomodel_shift75_peak_1931	2.73198
chr12	108702092	108702093	5637-AR-ab.macs2_nomodel_shift75_peak_1932	4.07643
chr12	108833259	108833260	5637-AR-ab.macs2_nomodel_shift75_peak_1933	7.94916
chr12	108838683	108838684	5637-AR-ab.macs2_nomodel_shift75_peak_1934	1.51501
chr12	108856378	108856379	5637-AR-ab.macs2_nomodel_shift75_peak_1935	6.10875
chr12	109462953	109462954	5637-AR-ab.macs2_nomodel_shift75_peak_1936	2.53733
chr12	109864778	109864779	5637-AR-ab.macs2_nomodel_shift75_peak_1937	2.73198
chr12	110224058	110224059	5637-AR-ab.macs2_nomodel_shift75_peak_1938	3.39418
chr12	110247538	110247539	5637-AR-ab.macs2_nomodel_shift75_peak_1939	6.02011
chr12	110545786	110545787	5637-AR-ab.macs2_nomodel_shift75_peak_1940	2.02592
chr12	110566296	110566297	5637-AR-ab.macs2_nomodel_shift75_peak_1941	6.0655
chr12	110578155	110578156	5637-AR-ab.macs2_nomodel_shift75_peak_1942	1.83172
chr12	111841775	111841776	5637-AR-ab.macs2_nomodel_shift75_peak_1943	2.65312
chr12	112296834	112296835	5637-AR-ab.macs2_nomodel_shift75_peak_1944	3.1129
chr12	113221373	113221374	5637-AR-ab.macs2_nomodel_shift75_peak_1945	5.66895
chr12	114933832	114933833	5637-AR-ab.macs2_nomodel_shift75_peak_1946	3.86147
chr12	115873515	115873516	5637-AR-ab.macs2_nomodel_shift75_peak_1947	3.89452
chr12	116426100	116426101	5637-AR-ab.macs2_nomodel_shift75_peak_1948	4.32446
chr12	116924915	116924916	5637-AR-ab.macs2_nomodel_shift75_peak_1949	3.06064
chr12	117143362	117143363	5637-AR-ab.macs2_nomodel_shift75_peak_1950	3.33584
chr12	119988606	119988607	5637-AR-ab.macs2_nomodel_shift75_peak_1951	3.06064
chr12	120195260	120195261	5637-AR-ab.macs2_nomodel_shift75_peak_1952	3.23855
chr12	120291504	120291505	5637-AR-ab.macs2_nomodel_shift75_peak_1953	6.27569
chr12	120446271	120446272	5637-AR-ab.macs2_nomodel_shift75_peak_1954	4.81858
chr12	120925723	120925724	5637-AR-ab.macs2_nomodel_shift75_peak_1955	3.369
chr12	120926312	120926313	5637-AR-ab.macs2_nomodel_shift75_peak_1956	7.35774
chr12	121295697	121295698	5637-AR-ab.macs2_nomodel_shift75_peak_1957	3.78408
chr12	121500227	121500228	5637-AR-ab.macs2_nomodel_shift75_peak_1958	4.44802
chr12	121581309	121581310	5637-AR-ab.macs2_nomodel_shift75_peak_1959	2.54846
chr12	121758874	121758875	5637-AR-ab.macs2_nomodel_shift75_peak_1960	3.21594
chr12	121949907	121949908	5637-AR-ab.macs2_nomodel_shift75_peak_1961	3.67901
chr12	122266804	122266805	5637-AR-ab.macs2_nomodel_shift75_peak_1962	3.7991
chr12	122679048	122679049	5637-AR-ab.macs2_nomodel_shift75_peak_1963	4.86653
chr12	122834644	122834645	5637-AR-ab.macs2_nomodel_shift75_peak_1964	5.67814
chr12	122841428	122841429	5637-AR-ab.macs2_nomodel_shift75_peak_1965	4.86291
chr12	122888494	122888495	5637-AR-ab.macs2_nomodel_shift75_peak_1966	5.47114
chr12	122946960	122946961	5637-AR-ab.macs2_nomodel_shift75_peak_1967	5.37986
chr12	122947463	122947464	5637-AR-ab.macs2_nomodel_shift75_peak_1968	3.76583
chr12	123149487	123149488	5637-AR-ab.macs2_nomodel_shift75_peak_1969	3.41214
chr12	123250860	123250861	5637-AR-ab.macs2_nomodel_shift75_peak_1970	4.34842
chr12	123330070	123330071	5637-AR-ab.macs2_nomodel_shift75_peak_1971	3.26347
chr12	124044995	124044996	5637-AR-ab.macs2_nomodel_shift75_peak_1972	4.51885
chr12	124233949	124233950	5637-AR-ab.macs2_nomodel_shift75_peak_1973	3.86147
chr12	124321356	124321357	5637-AR-ab.macs2_nomodel_shift75_peak_1974	4.35741
chr12	124422877	124422878	5637-AR-ab.macs2_nomodel_shift75_peak_1975	4.9833
chr12	124454025	124454026	5637-AR-ab.macs2_nomodel_shift75_peak_1976	5.15499
chr12	124509739	124509740	5637-AR-ab.macs2_nomodel_shift75_peak_1977	5.62984
chr12	124626216	124626217	5637-AR-ab.macs2_nomodel_shift75_peak_1978	3.4553
chr12	124633287	124633288	5637-AR-ab.macs2_nomodel_shift75_peak_1979	6.96383
chr12	124720778	124720779	5637-AR-ab.macs2_nomodel_shift75_peak_1980	4.51885
chr12	124828908	124828909	5637-AR-ab.macs2_nomodel_shift75_peak_1981	2.71556
chr12	124881211	124881212	5637-AR-ab.macs2_nomodel_shift75_peak_1982	3.4553
chr12	124928293	124928294	5637-AR-ab.macs2_nomodel_shift75_peak_1983	4.65816
chr12	124939397	124939398	5637-AR-ab.macs2_nomodel_shift75_peak_1984	3.41189
chr12	124939846	124939847	5637-AR-ab.macs2_nomodel_shift75_peak_1985	3.38584
chr12	126033774	126033775	5637-AR-ab.macs2_nomodel_shift75_peak_1986	2.09724
chr12	126055668	126055669	5637-AR-ab.macs2_nomodel_shift75_peak_1987	5.13585
chr12	126545735	126545736	5637-AR-ab.macs2_nomodel_shift75_peak_1988	4.42838
chr12	126627983	126627984	5637-AR-ab.macs2_nomodel_shift75_peak_1989	4.79585
chr12	126668975	126668976	5637-AR-ab.macs2_nomodel_shift75_peak_1990	9.12975
chr12	127052812	127052813	5637-AR-ab.macs2_nomodel_shift75_peak_1991	3.33584
chr12	127125932	127125933	5637-AR-ab.macs2_nomodel_shift75_peak_1992	8.77884
chr12	131582979	131582980	5637-AR-ab.macs2_nomodel_shift75_peak_1993	4.65237
chr12	131829399	131829400	5637-AR-ab.macs2_nomodel_shift75_peak_1994	3.96057
chr12	131872150	131872151	5637-AR-ab.macs2_nomodel_shift75_peak_1995	4.51885
chr12	132524315	132524316	5637-AR-ab.macs2_nomodel_shift75_peak_1996	3.86358
chr12	132622862	132622863	5637-AR-ab.macs2_nomodel_shift75_peak_1997	3.21594
chr12	132685355	132685356	5637-AR-ab.macs2_nomodel_shift75_peak_1998	2.27408
[truncated: 190,121 more rows]
